# Supplementary material for: Risk of stroke-associated pneumonia during hospitalization: predictive ability of combined A2DS2 score and hyperglycemia
Source: BMC Neurol. 2019 Nov 25;19:298. doi: 10.1186/s12883-019-1497-x (PMC6876087; doi:10.1186/s12883-019-1497-x)
Supplement: Supplementary file 1 — Additional file 1. Supplementary material [file 12883_2019_1497_MOESM1_ESM.xls]

## Sheet: Supplementary material
number	Gender: male 1, female 0	1 point for elderly age (≥75 years old), 0 points for no	1 point for atrial fibrillation, 0 points for atrial fibrillation	2 points for dysphagia, 0 points for nondysphagia	3 points for NIHSS score within 5-15 points;5 points for >16 points	A2DS2 score	fasting hyperglycemia:2 was yes , 0 was no	A2DS2 score combined with fasting hyperglycemia	SAP：1 was yes ,0 was no	Admission hyperglycemia:2 was yes, 0 was no	Posterior circulation infarction: 1 was yes, 0 was no
1	0	0	1	2	0	3	2	5	0	0	1
2	1	0	0	0	3	4	0	4	0	0	0
3	1	0	0	0	3	4	0	4	0	0	1
4	0	1	0	2	0	3	0	3	1	0	0
5	1	0	0	0	3	4	2	6	0	0	0
6	1	0	0	2	0	3	0	3	0	0	0
7	1	1	0	0	0	2	0	2	0	0	1
8	1	0	0	0	0	1	0	1	0	0	1
9	0	1	0	0	0	1	0	1	0	0	0
10	0	1	0	0	3	4	2	6	0	1	0
11	1	0	0	0	0	1	2	3	0	0	0
12	1	0	0	0	0	1	2	3	1	0	1
13	0	0	0	0	0	0	0	0	0	0	0
14	1	0	0	0	0	1	0	1	0	0	1
15	1	1	0	0	3	5	0	5	0	0	1
16	1	0	0	2	0	3	2	5	0	0	1
17	1	1	0	0	0	2	0	2	0	0	0
18	1	0	0	0	0	1	0	1	0	0	1
19	1	1	0	2	0	4	0	4	0	0	0
20	1	0	0	0	0	1	0	1	0	0	0
21	1	0	0	0	3	4	2	6	0	1	0
22	0	0	0	0	0	0	2	2	0	0	0
23	1	0	0	0	0	1	0	1	0	0	0
24	1	0	0	0	3	4	0	4	1	0	0
25	1	0	0	0	0	1	0	1	0	0	0
26	0	0	0	0	0	0	0	0	0	0	0
27	1	0	0	0	3	4	0	4	0	0	0
28	1	0	0	2	0	3	0	3	0	0	1
29	0	1	1	0	3	5	0	5	1	0	0
30	0	0	0	0	3	3	2	5	1	1	0
31	1	0	0	2	3	6	0	6	0	0	0
32	0	0	1	2	3	6	0	6	0	0	0
33	0	0	1	0	3	4	0	4	0	0	0
34	1	0	0	0	0	1	0	1	0	0	1
35	1	0	0	0	0	1	0	1	0	0	1
36	1	1	0	2	3	7	0	7	0	0	0
37	1	0	0	0	0	1	0	1	0	0	0
38	1	0	0	2	3	6	0	6	0	0	0
39	1	0	0	0	0	1	0	1	0	0	0
40	1	0	0	0	3	4	0	4	0	0	0
41	0	0	0	0	3	3	0	3	0	0	0
42	1	0	0	0	0	1	0	1	0	0	0
43	0	0	0	2	0	2	2	4	0	1	1
44	1	0	0	0	3	4	0	4	0	0	0
45	1	0	0	0	0	1	2	3	0	0	0
46	0	0	0	0	3	3	0	3	0	0	0
47	0	0	0	0	3	3	0	3	0	0	0
48	1	0	0	0	0	1	0	1	0	0	0
49	0	0	0	0	0	0	2	2	0	0	1
50	1	0	0	0	3	4	0	4	0	0	1
51	0	0	0	0	0	0	0	0	0	0	1
52	0	0	0	0	3	3	2	5	1	0	0
53	0	0	0	0	3	3	2	5	0	0	0
54	1	0	0	2	0	3	0	3	0	0	1
55	1	0	0	0	0	1	2	3	0	1	0
56	1	0	0	0	3	4	0	4	0	0	0
57	1	1	0	0	0	2	0	2	0	0	1
58	1	0	0	0	0	1	2	3	0	1	0
59	1	0	0	0	0	1	0	1	0	0	1
60	1	0	0	0	3	4	0	4	0	0	0
61	0	0	0	2	3	5	2	7	0	1	0
62	0	1	0	0	0	1	0	1	0	0	0
63	0	0	0	0	0	0	0	0	0	0	1
64	0	0	0	0	0	0	0	0	0	0	0
65	1	0	0	0	3	4	0	4	0	0	0
66	0	0	0	0	3	3	2	5	0	0	0
67	1	0	0	2	3	6	2	8	0	0	1
68	0	1	0	0	3	4	0	4	0	0	1
69	1	0	0	2	3	6	0	6	0	0	0
70	1	0	0	2	3	6	0	6	0	0	0
71	0	1	0	0	0	1	2	3	0	1	0
72	0	0	0	0	0	0	2	2	0	1	1
73	1	0	0	2	3	6	0	6	1	0	0
74	0	0	0	0	0	0	2	2	0	1	1
75	1	0	0	0	3	4	0	4	0	0	0
76	1	0	0	0	3	4	0	4	0	0	0
77	1	0	0	2	0	3	0	3	0	0	1
78	1	0	0	0	0	1	2	3	0	1	1
79	0	0	1	0	3	4	0	4	0	0	0
80	1	0	0	2	0	3	0	3	0	0	1
81	1	0	0	0	3	4	0	4	0	0	0
82	1	0	0	0	0	1	0	1	0	0	0
83	0	0	1	0	0	1	0	1	0	0	0
84	1	0	0	0	0	1	0	1	0	0	0
85	1	0	0	0	0	1	0	1	0	0	0
86	1	0	0	0	0	1	0	1	0	0	0
87	1	0	0	0	0	1	0	1	0	0	1
88	1	1	0	0	0	2	0	2	0	0	1
89	1	1	0	0	0	2	0	2	0	0	0
90	1	0	0	0	0	1	0	1	0	0	1
91	1	1	0	0	0	2	0	2	0	0	1
92	1	0	0	0	3	4	0	4	0	0	0
93	1	0	0	0	3	4	0	4	0	0	0
94	1	1	0	0	3	5	2	7	1	1	0
95	0	0	0	2	3	5	0	5	0	0	1
96	1	0	0	2	0	3	0	3	0	0	0
97	1	0	0	0	3	4	0	4	0	0	0
98	0	1	0	0	3	4	2	6	0	0	0
99	1	1	0	0	3	5	0	5	0	0	0
100	0	0	0	0	3	3	2	5	0	0	0
101	1	0	0	0	3	4	0	4	0	0	0
102	1	0	0	0	3	4	2	6	0	0	1
103	1	0	0	0	0	1	2	3	0	0	1
104	1	0	0	0	0	1	0	1	0	0	0
105	1	0	0	0	3	4	0	4	0	0	0
106	1	0	0	0	0	1	0	1	0	0	0
107	0	0	0	0	0	0	2	2	0	0	0
108	1	0	0	0	3	4	2	6	0	0	1
109	0	0	0	0	0	0	2	2	0	0	0
110	1	0	0	0	0	1	0	1	0	0	0
111	0	1	1	0	0	2	2	4	0	0	0
112	1	0	0	0	0	1	0	1	0	0	0
113	1	0	0	0	0	1	0	1	0	0	0
114	1	1	0	0	3	5	0	5	1	0	0
115	0	1	0	0	0	1	0	1	0	0	0
116	0	0	1	0	0	1	0	1	0	0	0
117	1	0	0	0	0	1	2	3	0	0	1
118	0	0	1	0	3	4	0	4	0	0	0
119	1	0	0	2	0	3	2	5	0	0	1
120	0	0	0	2	3	5	0	5	0	0	1
121	1	0	0	0	0	1	0	1	0	0	1
122	1	1	0	0	3	5	2	7	0	0	0
123	1	0	0	2	3	6	0	6	0	0	1
124	1	0	0	0	3	4	2	6	0	0	0
125	1	0	0	0	0	1	0	1	0	0	0
126	1	0	0	2	0	3	0	3	0	0	1
127	0	0	0	0	0	0	2	2	0	0	0
128	0	1	0	2	3	6	0	6	1	0	0
129	0	1	0	0	3	4	2	6	0	0	0
130	1	0	0	0	0	1	0	1	0	0	1
131	1	0	0	0	3	4	2	6	0	0	0
132	1	0	0	0	0	1	0	1	0	0	1
133	0	0	0	0	0	0	0	0	0	0	0
134	0	1	0	0	3	4	0	4	0	0	0
135	1	0	0	0	0	1	2	3	0	0	0
136	1	1	0	0	3	5	0	5	0	0	0
137	1	0	0	2	3	6	0	6	0	0	0
138	1	0	0	2	0	3	0	3	0	0	0
139	1	0	0	2	3	6	0	6	0	0	1
140	1	0	0	0	3	4	0	4	0	0	0
141	1	0	0	2	3	6	2	8	0	1	1
142	1	0	0	0	3	4	2	6	0	0	0
143	1	0	0	0	0	1	0	1	0	0	1
144	1	1	0	0	3	5	0	5	1	0	0
145	0	0	1	0	0	1	0	1	0	0	1
146	1	0	0	2	0	3	0	3	0	0	1
147	1	0	0	0	0	1	0	1	0	0	1
148	1	1	1	0	0	3	0	3	1	0	0
149	1	1	0	0	3	5	0	5	0	0	1
150	1	1	0	0	0	2	0	2	0	0	0
151	1	0	0	0	0	1	2	3	0	0	1
152	0	0	0	0	3	3	2	5	0	0	0
153	1	1	0	0	0	2	0	2	0	0	0
154	1	0	0	2	0	3	0	3	0	0	0
155	1	0	0	0	0	1	0	1	0	0	0
156	0	0	0	0	0	0	0	0	0	0	1
157	1	0	0	0	0	1	0	1	0	0	1
158	1	1	0	2	0	4	0	4	0	0	0
159	1	1	0	0	5	7	0	7	1	0	0
160	1	0	1	0	0	2	0	2	1	0	0
161	1	0	0	0	3	4	2	6	0	0	1
162	0	1	0	0	0	1	0	1	0	0	0
163	1	0	0	0	0	1	0	1	0	0	0
164	0	0	0	0	0	0	0	0	0	0	0
165	1	0	0	2	3	6	2	8	0	1	0
166	1	0	0	2	3	6	0	6	0	0	0
167	1	0	0	2	3	6	2	8	0	0	0
168	0	0	0	0	0	0	0	0	0	0	0
169	1	0	0	2	3	6	0	6	0	0	0
170	1	0	0	0	3	4	0	4	0	0	0
171	1	0	0	0	0	1	0	1	0	0	0
172	0	0	0	2	3	5	0	5	0	0	0
173	0	0	0	0	0	0	2	2	0	1	0
174	0	0	0	0	0	0	0	0	0	0	0
175	0	1	0	0	3	4	0	4	0	0	1
176	1	0	0	0	0	1	2	3	0	0	0
177	0	1	0	0	3	4	0	4	0	0	0
178	1	0	0	0	0	1	0	1	0	0	1
179	1	1	1	0	0	3	0	3	1	0	0
180	1	0	0	0	0	1	0	1	0	0	0
181	1	1	0	0	0	2	0	2	0	0	1
182	1	0	0	2	0	3	2	5	0	0	1
183	1	0	0	2	3	6	0	6	0	0	0
184	1	0	0	0	0	1	2	3	0	0	1
185	1	0	0	0	5	6	2	8	1	0	1
186	0	0	1	0	3	4	2	6	1	1	0
187	0	1	1	0	5	7	2	9	1	0	0
188	1	1	0	0	3	5	0	5	1	0	0
189	1	0	0	0	0	1	2	3	0	0	0
190	0	0	0	0	3	3	2	5	0	0	0
191	1	0	0	2	3	6	2	8	0	0	1
192	1	0	0	0	0	1	2	3	0	0	0
193	1	0	0	0	0	1	0	1	0	0	0
194	0	0	0	0	0	0	0	0	0	0	1
195	1	0	0	0	0	1	0	1	0	0	0
196	0	0	0	0	0	0	0	0	0	0	1
197	0	0	0	2	3	5	2	7	0	0	1
198	0	0	0	0	3	3	0	3	0	0	0
199	0	0	0	2	3	5	2	7	0	0	1
200	1	0	0	0	0	1	0	1	0	0	0
201	1	0	0	0	3	4	0	4	0	0	1
202	1	0	0	0	0	1	0	1	0	0	1
203	0	0	0	0	0	0	0	0	0	0	0
204	1	0	0	0	0	1	0	1	0	0	0
205	1	0	0	0	0	1	0	1	0	0	1
206	1	1	0	0	3	5	0	5	0	0	0
207	1	0	0	0	0	1	0	1	0	0	0
208	1	1	0	0	0	2	2	4	0	0	1
209	1	0	0	0	0	1	0	1	0	0	1
210	1	1	1	0	3	6	2	8	1	1	0
211	0	0	0	0	0	0	0	0	0	0	0
212	1	0	0	2	0	3	0	3	0	0	1
213	1	0	0	0	0	1	0	1	0	0	0
214	1	0	0	2	3	6	0	6	0	0	0
215	0	0	0	0	0	0	0	0	0	0	0
216	1	0	0	0	0	1	0	1	0	0	0
217	1	0	0	2	0	3	0	3	0	0	0
218	1	0	0	2	3	6	0	6	1	0	0
219	1	0	0	0	5	6	0	6	1	0	1
220	1	0	0	0	0	1	0	1	0	0	0
221	1	0	0	0	0	1	0	1	0	0	0
222	0	0	0	0	3	3	0	3	0	0	0
223	0	1	0	2	0	3	0	3	0	0	1
224	1	0	0	0	0	1	0	1	0	0	1
225	1	0	0	0	0	1	0	1	0	0	1
226	0	1	0	0	0	1	0	1	0	0	0
227	1	0	1	2	3	7	2	9	1	1	1
228	1	0	0	0	3	4	0	4	0	0	0
229	1	0	0	2	0	3	0	3	0	0	0
230	1	0	0	2	3	6	2	8	0	0	1
231	1	0	0	0	3	4	0	4	0	0	0
232	1	0	0	0	0	1	0	1	0	0	0
233	0	0	0	0	0	0	0	0	0	0	1
234	1	0	0	0	0	1	0	1	0	0	0
235	1	0	0	0	3	4	0	4	0	0	0
236	1	0	0	2	0	3	0	3	0	0	0
237	1	0	0	0	0	1	0	1	0	0	1
238	0	1	1	2	3	7	0	7	0	0	0
239	0	1	0	0	0	1	0	1	0	0	0
240	1	0	0	0	0	1	0	1	0	0	0
241	1	0	0	0	0	1	0	1	0	0	0
242	1	0	1	0	0	2	0	2	0	0	0
243	1	0	0	2	0	3	0	3	0	0	0
244	1	1	0	0	0	2	0	2	0	0	0
245	1	0	0	0	3	4	2	6	0	0	1
246	1	0	0	0	0	1	0	1	0	0	0
247	1	0	0	0	3	4	0	4	0	0	1
248	1	0	0	0	0	1	2	3	0	0	0
249	1	0	0	0	0	1	0	1	0	0	1
250	1	0	0	2	0	3	2	5	0	0	0
251	0	0	0	2	3	5	0	5	0	0	0
252	0	1	0	2	3	6	0	6	0	0	0
253	1	0	0	0	0	1	0	1	0	0	1
254	1	0	0	0	0	1	0	1	0	0	1
255	0	1	0	0	0	1	2	3	0	1	0
256	1	0	1	0	3	5	2	7	0	0	1
257	1	0	0	0	0	1	2	3	0	0	0
258	1	0	0	0	0	1	0	1	0	0	0
259	1	0	0	2	3	6	0	6	0	0	1
260	1	0	0	0	3	4	0	4	0	0	1
261	1	0	0	0	3	4	0	4	0	0	0
262	0	0	0	0	3	3	0	3	0	0	0
263	0	0	0	0	0	0	0	0	0	0	0
264	0	0	0	0	3	3	0	3	0	0	0
265	1	0	0	0	0	1	0	1	0	0	0
266	0	0	0	2	0	2	0	2	0	0	0
267	1	0	0	0	3	4	0	4	0	0	1
268	1	0	0	0	3	4	0	4	0	0	0
269	1	1	0	2	3	7	0	7	0	0	0
270	0	0	0	2	3	5	0	5	0	0	0
271	1	0	0	0	0	1	2	3	0	1	1
272	0	0	1	2	0	3	2	5	1	1	0
273	1	0	0	0	3	4	2	6	0	0	0
274	1	0	0	0	3	4	2	6	0	0	1
275	1	1	1	2	3	8	0	8	0	0	0
276	0	0	0	0	3	3	0	3	0	0	0
277	1	0	0	0	0	1	2	3	0	1	1
278	0	1	0	0	0	1	2	3	0	0	0
279	0	0	0	0	0	0	0	0	0	0	0
280	0	1	0	2	0	3	0	3	0	0	0
281	1	0	1	0	3	5	0	5	0	0	0
282	1	0	0	0	0	1	2	3	0	1	1
283	1	0	0	0	3	4	0	4	0	0	0
284	0	0	1	0	3	4	0	4	0	0	0
285	1	0	0	2	0	3	0	3	0	0	0
286	1	0	0	0	0	1	0	1	0	0	0
287	0	1	0	0	0	1	0	1	0	1	0
288	1	0	0	2	3	6	0	6	0	0	0
289	1	0	0	0	3	4	2	6	0	1	1
290	1	0	0	0	0	1	0	1	0	0	0
291	1	0	0	0	0	1	0	1	0	0	1
292	1	0	0	2	0	3	0	3	0	0	0
293	0	0	0	0	0	0	2	2	0	1	1
294	1	0	0	0	0	1	2	3	0	1	1
295	1	0	0	0	0	1	0	1	0	0	1
296	0	1	1	0	0	2	0	2	0	0	0
297	0	0	0	0	0	0	0	0	0	0	0
298	1	0	0	0	0	1	0	1	0	0	0
299	0	0	0	0	0	0	0	0	0	0	1
300	0	0	0	0	3	3	2	5	0	0	0
301	0	0	0	0	0	0	0	0	0	0	1
302	0	1	0	0	0	1	0	1	0	0	1
303	0	1	1	0	3	5	2	7	1	1	0
304	1	0	0	2	3	6	0	6	0	0	0
305	1	1	0	0	3	5	2	7	0	1	1
306	1	0	0	0	0	1	0	1	0	0	0
307	1	1	0	2	3	7	0	7	0	0	0
308	0	1	0	2	0	3	0	3	0	0	0
309	1	1	0	0	0	2	0	2	0	0	0
310	1	0	0	2	0	3	0	3	0	0	0
311	1	0	0	0	3	4	2	6	1	1	0
312	1	0	0	2	0	3	2	5	0	1	0
313	1	0	0	0	3	4	0	4	0	0	0
314	1	1	0	0	3	5	2	7	1	0	1
315	0	1	0	0	3	4	2	6	0	1	0
316	0	1	0	0	3	4	2	6	1	1	0
317	1	0	0	0	0	1	0	1	0	0	0
318	0	0	0	0	0	0	0	0	0	0	0
319	1	0	0	0	0	1	0	1	0	0	0
320	1	0	0	0	3	4	0	4	0	0	0
321	0	0	0	0	0	0	0	0	0	0	0
322	1	0	0	0	0	1	2	3	0	1	0
323	1	1	0	2	3	7	2	9	0	0	1
324	1	1	0	0	0	2	0	2	0	0	0
325	1	0	0	0	0	1	0	1	0	0	0
326	1	0	0	0	3	4	2	6	0	0	0
327	0	0	0	0	0	0	0	0	0	0	0
328	0	1	0	0	3	4	2	6	0	1	1
329	0	0	0	0	0	0	0	0	0	0	0
330	0	0	0	0	3	3	0	3	0	0	0
331	1	0	0	0	0	1	0	1	0	0	0
332	1	0	0	0	0	1	0	1	0	0	0
333	0	0	0	0	0	0	0	0	0	1	0
334	1	0	0	2	3	6	0	6	0	0	0
335	1	0	0	2	3	6	2	8	0	1	0
336	1	0	0	0	0	1	0	1	0	0	0
337	0	0	0	0	3	3	0	3	0	0	0
338	0	1	0	0	0	1	0	1	0	0	0
339	1	0	0	0	3	4	0	4	0	0	0
340	1	0	0	0	3	4	0	4	0	0	0
341	0	0	0	2	3	5	0	5	0	0	0
342	1	0	1	0	0	2	0	2	0	0	1
343	0	0	0	0	0	0	2	2	0	1	1
344	0	0	0	2	0	2	0	2	0	1	0
345	1	0	0	0	0	1	0	1	0	0	0
346	1	0	0	0	0	1	0	1	0	0	1
347	0	1	0	0	0	1	2	3	1	0	1
348	1	0	0	0	0	1	0	1	0	1	1
349	1	0	0	0	0	1	0	1	0	0	0
350	1	0	0	0	3	4	0	4	0	0	0
351	0	0	0	0	3	3	0	3	0	0	1
352	1	0	0	0	0	1	0	1	0	0	1
353	1	0	0	0	0	1	0	1	0	0	0
354	0	0	0	0	0	0	0	0	0	0	1
355	0	0	0	0	5	5	0	5	1	0	1
356	1	0	0	0	0	1	0	1	0	0	1
357	1	0	0	0	3	4	2	6	0	0	0
358	1	0	0	0	0	1	0	1	0	0	0
359	0	0	0	2	0	2	0	2	0	0	0
360	1	1	0	0	0	2	2	4	0	0	0
361	0	0	0	0	0	0	0	0	0	0	0
362	0	1	1	0	0	2	2	4	1	1	0
363	1	0	0	0	3	4	0	4	0	1	1
364	0	0	1	2	3	6	0	6	0	0	1
365	1	0	0	0	0	1	0	1	0	0	0
366	0	0	0	0	0	0	0	0	0	0	0
367	1	0	0	2	5	8	2	10	1	0	1
368	0	0	0	0	3	3	0	3	0	0	0
369	1	0	0	0	0	1	0	1	0	0	0
370	1	0	0	0	0	1	0	1	0	0	0
371	1	0	0	0	0	1	0	1	0	0	1
372	1	0	0	2	0	3	0	3	0	0	0
373	1	0	0	0	0	1	0	1	0	0	0
374	0	1	0	0	0	1	0	1	1	0	1
375	1	0	0	0	0	1	0	1	0	0	0
376	1	0	0	0	0	1	2	3	0	0	1
377	0	0	0	0	0	0	2	2	0	0	0
378	1	0	0	2	3	6	2	8	0	1	1
379	1	0	0	0	0	1	0	1	0	0	1
380	0	1	0	2	0	3	0	3	0	0	0
381	0	0	0	0	0	0	2	2	0	0	0
382	1	0	1	2	0	4	2	6	0	1	1
383	0	1	0	2	3	6	0	6	1	1	0
384	0	1	0	0	0	1	2	3	0	0	0
385	1	1	0	0	3	5	0	5	0	1	1
386	1	0	0	0	0	1	0	1	0	0	1
387	1	0	0	0	0	1	0	1	0	0	0
388	0	0	0	0	3	3	0	3	0	0	0
389	1	0	0	0	3	4	2	6	0	0	0
390	1	0	0	2	0	3	0	3	1	1	0
391	1	0	0	2	3	6	2	8	0	0	1
392	1	0	0	0	0	1	0	1	0	0	0
393	0	0	0	0	0	0	2	2	0	0	1
394	1	0	0	0	0	1	0	1	0	0	1
395	1	0	0	0	0	1	0	1	0	0	0
396	1	0	0	0	0	1	0	1	0	0	1
397	0	1	0	2	3	6	2	8	0	0	0
398	1	0	0	2	3	6	2	8	0	0	0
399	0	0	0	2	0	2	2	4	0	1	0
400	1	0	0	0	0	1	2	3	0	0	1
401	1	0	0	0	0	1	2	3	0	1	0
402	1	0	0	2	3	6	0	6	0	0	1
403	0	0	0	0	3	3	0	3	0	0	0
404	1	0	0	2	3	6	2	8	0	0	0
405	1	0	0	0	0	1	0	1	0	1	0
406	0	1	0	0	3	4	2	6	0	0	1
407	0	0	0	0	0	0	2	2	0	0	0
408	0	0	0	0	3	3	2	5	0	1	0
409	0	0	0	0	0	0	2	2	0	0	1
410	0	0	0	2	3	5	0	5	0	0	0
411	1	0	0	0	0	1	0	1	0	0	0
412	1	1	0	2	3	7	2	9	1	0	0
413	1	0	0	0	0	1	0	1	0	0	0
414	1	1	0	0	0	2	0	2	0	0	1
415	1	0	0	0	0	1	0	1	0	0	0
416	1	0	0	0	0	1	0	1	0	0	0
417	1	0	0	0	3	4	0	4	1	0	0
418	1	0	0	0	0	1	0	1	0	0	1
419	1	0	0	0	0	1	0	1	0	0	1
420	0	0	0	2	0	2	2	4	0	0	0
421	1	0	0	2	0	3	0	3	0	0	0
422	1	0	0	0	0	1	0	1	0	0	1
423	1	0	0	0	3	4	0	4	0	0	0
424	0	0	0	0	0	0	0	0	0	0	0
425	0	1	1	0	0	2	0	2	0	0	0
426	0	0	0	0	3	3	0	3	0	0	0
427	1	0	0	0	3	4	0	4	1	0	0
428	1	0	0	2	3	6	0	6	0	0	0
429	0	0	0	0	0	0	2	2	0	0	0
430	1	0	0	0	5	6	0	6	0	1	0
431	1	1	0	0	0	2	2	4	1	0	0
432	1	0	0	0	0	1	0	1	0	1	0
433	0	0	0	0	0	0	0	0	0	0	0
434	1	0	0	0	0	1	0	1	0	0	0
435	1	0	1	2	0	4	0	4	0	0	0
436	1	0	0	0	5	6	0	6	1	0	0
437	1	1	0	2	0	4	0	4	0	0	1
438	1	0	0	0	3	4	0	4	0	0	0
439	1	0	0	0	0	1	0	1	0	0	0
440	1	0	0	2	3	6	0	6	0	0	0
441	0	1	0	0	0	1	2	3	0	0	1
442	0	0	0	0	0	0	0	0	0	1	0
443	0	0	0	0	0	0	2	2	0	0	1
444	1	0	0	0	0	1	0	1	0	1	1
445	0	0	0	0	0	0	0	0	0	0	1
446	1	0	0	0	0	1	2	3	0	0	0
447	0	0	0	0	0	0	0	0	0	1	0
448	0	0	0	2	3	5	0	5	0	0	0
449	1	0	0	2	3	6	0	6	0	0	0
450	0	1	0	0	3	4	0	4	0	0	1
451	0	1	0	0	3	4	0	4	1	0	1
452	0	0	0	0	3	3	2	5	0	0	0
453	1	0	0	0	0	1	0	1	0	0	0
454	1	0	0	0	3	4	0	4	0	0	0
455	1	1	0	0	0	2	2	4	0	0	0
456	1	0	0	0	0	1	0	1	0	0	0
457	0	0	0	0	0	0	2	2	1	0	1
458	1	0	0	0	0	1	2	3	0	0	1
459	1	1	0	0	0	2	2	4	0	1	0
460	0	0	0	0	0	0	0	0	0	1	1
461	0	0	0	0	0	0	0	0	0	0	1
462	0	1	0	2	3	6	2	8	1	0	0
463	1	1	0	0	0	2	0	2	0	1	0
464	0	1	0	0	0	1	0	1	0	0	0
465	0	1	1	0	3	5	2	7	0	0	0
466	1	1	0	2	0	4	0	4	1	0	1
467	1	0	0	0	3	4	2	6	0	0	0
468	1	0	0	0	0	1	0	1	0	0	0
469	0	0	0	0	3	3	0	3	0	0	0
470	1	0	0	2	3	6	2	8	0	0	1
471	0	0	0	0	0	0	2	2	0	1	0
472	1	0	0	0	0	1	2	3	0	1	0
473	1	0	0	0	3	4	0	4	0	1	0
474	0	1	0	0	3	4	0	4	0	0	0
475	1	0	0	0	0	1	0	1	0	0	0
476	0	1	1	2	3	7	0	7	0	0	0
477	1	0	0	0	0	1	0	1	0	0	0
478	1	0	0	0	0	1	2	3	0	0	1
479	0	1	0	0	0	1	0	1	0	0	0
480	1	0	0	0	3	4	0	4	0	0	1
481	1	0	0	0	0	1	0	1	0	0	0
482	1	0	0	2	3	6	2	8	0	0	0
483	0	1	0	2	0	3	2	5	1	1	1
484	1	0	0	0	0	1	2	3	0	1	0
485	1	0	0	0	0	1	0	1	0	1	1
486	0	1	1	0	3	5	0	5	0	0	0
487	0	1	0	0	0	1	0	1	1	0	0
488	1	0	0	0	3	4	0	4	0	0	1
489	1	0	0	2	0	3	0	3	0	0	0
490	1	0	0	0	0	1	0	1	0	0	0
491	0	0	0	0	3	3	0	3	0	0	1
492	1	0	0	0	0	1	2	3	0	0	0
493	1	0	0	2	3	6	0	6	0	1	0
494	1	1	0	2	3	7	0	7	1	0	0
495	0	0	0	0	3	3	2	5	0	0	0
496	0	0	0	2	3	5	2	7	0	1	0
497	1	0	0	2	0	3	0	3	0	1	1
498	0	0	0	0	0	0	2	2	0	0	1
499	0	0	0	0	3	3	0	3	0	0	0
500	1	1	0	2	0	4	0	4	1	0	1
501	1	0	0	0	3	4	0	4	0	0	0
502	0	0	0	2	3	5	0	5	0	0	0
503	1	1	1	0	0	3	0	3	0	0	0
504	1	0	0	0	0	1	2	3	0	0	0
505	1	0	0	0	5	6	0	6	0	1	1
506	1	0	0	0	0	1	0	1	0	0	0
507	1	0	0	2	0	3	2	5	0	0	0
508	1	0	0	2	0	3	0	3	0	1	0
509	1	0	0	2	0	3	0	3	0	0	0
510	1	0	0	2	3	6	0	6	0	0	0
511	1	1	0	0	3	5	0	5	0	0	0
512	1	0	0	2	0	3	2	5	0	0	1
513	1	0	0	0	0	1	0	1	0	1	1
514	1	0	0	2	3	6	2	8	1	0	1
515	1	0	0	0	0	1	0	1	0	1	0
516	1	0	0	0	0	1	0	1	0	0	0
517	1	0	0	0	3	4	2	6	0	0	0
518	0	1	0	0	0	1	2	3	0	0	0
519	1	1	0	0	0	2	0	2	1	0	0
520	0	0	0	0	3	3	0	3	0	0	0
521	1	0	0	0	3	4	0	4	0	0	0
522	1	0	0	0	0	1	2	3	0	0	1
523	1	0	0	0	0	1	0	1	0	1	1
524	1	0	0	0	0	1	0	1	0	0	1
525	1	0	0	0	0	1	0	1	0	0	0
526	1	0	0	2	3	6	2	8	0	0	1
527	1	0	0	0	0	1	2	3	0	1	1
528	0	0	0	0	3	3	0	3	0	0	0
529	1	0	0	0	3	4	2	6	0	0	0
530	1	0	0	0	0	1	0	1	0	1	1
531	0	1	1	0	0	2	0	2	0	0	1
532	1	1	0	0	0	2	0	2	0	0	1
533	1	1	0	0	0	2	2	4	0	0	0
534	1	0	0	0	0	1	0	1	0	1	1
535	1	0	1	2	3	7	0	7	0	0	0
536	0	0	0	2	3	5	2	7	1	0	0
537	1	0	0	0	0	1	0	1	0	1	0
538	0	0	0	0	0	0	0	0	0	0	0
539	1	0	0	2	0	3	0	3	0	0	1
540	1	0	0	0	0	1	0	1	1	0	0
541	0	0	0	0	0	0	0	0	0	0	1
542	0	0	0	0	0	0	0	0	0	0	0
543	1	1	0	0	3	5	0	5	0	0	0
544	1	0	0	0	0	1	2	3	0	0	1
545	0	0	1	0	3	4	2	6	0	0	1
546	0	0	0	0	0	0	2	2	0	0	0
547	1	0	0	0	0	1	0	1	0	0	0
548	1	0	0	0	0	1	0	1	0	0	1
549	1	0	0	0	0	1	0	1	0	0	0
550	1	0	0	0	3	4	0	4	0	0	0
551	1	0	0	0	0	1	0	1	0	0	1
552	1	0	0	0	3	4	0	4	1	0	0
553	0	0	0	2	0	2	2	4	1	0	0
554	0	1	1	0	0	2	0	2	0	1	1
555	0	1	0	2	0	3	2	5	0	0	1
556	1	0	0	0	0	1	0	1	0	1	1
557	0	0	0	2	0	2	2	4	0	0	0
558	1	0	1	0	3	5	0	5	1	1	0
559	1	0	0	0	3	4	0	4	0	0	0
560	1	1	0	0	0	2	0	2	0	0	0
561	0	0	0	0	0	0	2	2	0	0	1
562	1	0	1	0	3	5	0	5	0	1	0
563	0	0	0	0	3	3	0	3	0	0	0
564	1	0	0	0	3	4	0	4	0	1	0
565	1	0	0	0	0	1	0	1	0	0	0
566	0	0	0	0	0	0	0	0	0	0	1
567	1	0	0	0	0	1	0	1	0	0	0
568	1	0	0	0	0	1	2	3	0	0	1
569	1	0	0	0	0	1	0	1	0	1	0
570	0	0	0	0	0	0	0	0	0	0	0
571	1	0	0	0	3	4	2	6	1	0	0
572	1	0	0	0	0	1	0	1	0	0	1
573	1	0	0	2	0	3	0	3	0	0	0
574	1	0	0	0	0	1	0	1	0	0	1
575	0	0	0	0	3	3	0	3	0	0	0
576	1	0	0	0	0	1	0	1	0	0	0
577	1	0	0	2	3	6	0	6	0	0	0
578	0	1	1	0	0	2	0	2	1	0	1
579	1	0	0	0	0	1	0	1	0	0	1
580	0	0	0	0	0	0	0	0	0	0	1
581	1	0	0	0	3	4	2	6	1	0	1
582	1	0	0	0	0	1	0	1	0	0	0
583	1	1	1	0	3	6	0	6	0	0	0
584	1	0	0	0	0	1	0	1	0	0	0
585	1	0	0	2	3	6	0	6	0	0	0
586	0	0	0	0	3	3	2	5	0	0	0
587	1	0	0	2	3	6	0	6	0	0	0
588	1	0	0	0	3	4	2	6	0	0	0
589	0	0	0	0	3	3	2	5	1	1	1
590	1	0	0	0	0	1	0	1	0	0	1
591	1	0	0	0	0	1	0	1	0	0	0
592	1	0	0	0	0	1	0	1	0	0	0
593	1	0	0	2	0	3	0	3	0	0	0
594	0	0	0	0	0	0	0	0	0	0	0
595	1	0	0	0	0	1	0	1	0	0	0
596	1	0	0	0	0	1	0	1	0	0	0
597	0	0	0	0	0	0	0	0	0	0	0
598	1	0	0	0	3	4	0	4	0	0	0
599	1	0	0	0	3	4	0	4	0	0	0
600	1	1	0	0	0	2	0	2	0	0	0
601	1	0	0	2	0	3	0	3	0	0	0
602	1	0	0	0	0	1	0	1	0	0	0
603	1	0	0	0	0	1	2	3	0	1	0
604	0	0	0	0	0	0	0	0	0	0	1
605	0	1	0	0	3	4	2	6	0	1	0
606	1	0	0	0	3	4	0	4	0	0	0
607	1	0	0	0	0	1	0	1	0	0	1
608	0	1	1	0	3	5	0	5	0	0	1
609	0	1	1	0	5	7	0	7	1	0	1
610	1	0	0	0	0	1	0	1	0	0	1
611	1	0	0	0	0	1	0	1	0	0	1
612	1	0	0	2	3	6	0	6	0	0	0
613	0	0	0	0	3	3	2	5	0	0	0
614	1	0	0	0	0	1	0	1	0	0	1
615	1	0	0	0	0	1	0	1	0	0	0
616	1	0	0	2	3	6	2	8	0	1	0
617	1	0	0	0	0	1	2	3	0	0	1
618	1	0	0	0	3	4	0	4	0	0	0
619	1	0	0	0	0	1	2	3	0	0	0
620	1	0	0	0	0	1	0	1	0	0	1
621	1	0	0	0	0	1	2	3	0	1	0
622	1	1	0	2	3	7	0	7	0	0	0
623	0	0	0	2	0	2	0	2	0	0	1
624	1	0	0	2	3	6	0	6	0	0	1
625	1	0	0	0	3	4	0	4	0	0	1
626	1	0	0	0	0	1	0	1	0	0	1
627	0	0	0	2	0	2	0	2	0	0	0
628	1	0	0	0	3	4	0	4	1	0	1
629	1	0	0	2	0	3	0	3	0	0	1
630	1	0	0	2	0	3	2	5	0	1	0
631	1	0	0	0	0	1	0	1	0	0	0
632	1	0	0	0	0	1	2	3	0	1	1
633	1	1	0	0	0	2	0	2	0	0	1
634	1	0	1	2	3	7	0	7	0	0	0
635	0	0	0	2	3	5	0	5	0	0	0
636	1	0	0	0	0	1	0	1	0	0	0
637	1	0	0	0	0	1	2	3	0	1	0
638	1	0	0	0	0	1	0	1	0	0	0
639	1	0	0	0	0	1	0	1	0	0	1
640	1	0	0	0	0	1	0	1	0	1	0
641	0	0	1	2	0	3	0	3	0	0	0
642	1	0	0	0	0	1	0	1	0	0	1
643	1	0	0	0	3	4	0	4	0	0	0
644	1	0	0	0	3	4	0	4	0	0	1
645	0	0	0	0	3	3	0	3	0	0	0
646	1	0	0	0	3	4	0	4	0	0	1
647	1	1	0	0	0	2	0	2	0	0	0
648	0	0	0	0	3	3	2	5	0	1	1
649	1	0	0	0	0	1	0	1	0	1	0
650	1	0	0	2	0	3	0	3	0	0	1
651	0	0	0	0	0	0	0	0	0	0	1
652	1	0	0	0	0	1	0	1	0	0	0
653	1	0	0	0	0	1	2	3	0	1	0
654	0	1	1	0	0	2	2	4	1	0	0
655	1	1	0	0	0	2	0	2	0	0	0
656	0	0	0	0	0	0	2	2	0	0	1
657	1	1	0	0	0	2	0	2	0	0	0
658	1	0	0	0	0	1	2	3	0	1	1
659	1	0	0	0	3	4	0	4	0	0	1
660	1	0	0	2	3	6	2	8	0	1	0
661	0	0	0	0	3	3	0	3	0	0	0
662	0	0	1	0	3	4	2	6	0	1	0
663	1	1	0	2	0	4	0	4	0	0	1
664	1	1	0	0	3	5	0	5	1	1	0
665	1	0	0	0	0	1	2	3	0	1	0
666	1	0	0	0	0	1	0	1	0	0	1
667	0	1	0	2	0	3	0	3	0	0	1
668	1	0	0	2	0	3	2	5	0	1	0
669	0	1	0	0	3	4	0	4	0	0	0
670	0	0	0	0	3	3	0	3	0	0	0
671	0	0	0	0	3	3	0	3	0	0	0
672	1	0	0	0	0	1	2	3	0	1	0
673	1	0	1	0	3	5	0	5	0	0	0
674	0	0	0	0	3	3	0	3	0	0	0
675	1	0	0	2	0	3	0	3	1	0	1
676	0	0	0	0	0	0	0	0	0	0	0
677	1	0	0	0	3	4	0	4	0	0	0
678	1	1	0	0	3	5	2	7	0	0	0
679	1	0	0	0	0	1	0	1	0	0	0
680	1	0	0	0	0	1	0	1	0	1	1
681	1	0	0	2	3	6	0	6	0	0	1
682	1	0	0	0	0	1	0	1	0	0	1
683	1	0	0	0	3	4	0	4	0	0	0
684	1	0	0	0	0	1	2	3	0	0	1
685	1	0	0	0	5	6	2	8	1	0	1
686	1	0	0	0	0	1	0	1	0	0	1
687	1	0	0	0	3	4	0	4	0	0	0
688	1	0	0	2	3	6	0	6	0	0	1
689	0	1	0	0	0	1	0	1	0	0	1
690	1	0	0	0	0	1	0	1	0	0	0
691	1	0	0	0	0	1	0	1	0	0	0
692	1	0	0	0	3	4	0	4	0	0	0
693	1	0	0	0	3	4	0	4	1	0	0
694	1	0	0	0	0	1	2	3	0	1	0
695	0	0	0	0	0	0	0	0	0	0	1
696	0	0	0	2	3	5	0	5	1	0	1
697	1	0	0	0	3	4	0	4	1	0	0
698	1	0	0	0	5	6	0	6	1	0	0
699	1	0	0	0	0	1	0	1	1	0	0
700	1	0	0	0	0	1	0	1	0	0	0
701	0	0	0	0	0	0	0	0	0	0	0
702	0	0	0	0	5	5	0	5	0	0	0
703	0	0	0	0	0	0	0	0	0	0	1
704	1	1	0	0	0	2	2	4	0	0	1
705	1	0	0	0	3	4	0	4	0	0	0
706	1	0	0	2	0	3	0	3	0	0	0
707	1	0	0	0	3	4	2	6	0	0	0
708	1	1	0	0	0	2	0	2	0	0	0
709	1	0	0	0	0	1	0	1	0	0	0
710	1	0	0	0	0	1	0	1	0	0	1
711	0	0	0	0	0	0	2	2	0	0	0
712	1	1	0	0	0	2	0	2	0	0	0
713	1	0	0	0	0	1	0	1	0	0	0
714	1	0	0	0	0	1	0	1	0	0	1
715	1	1	1	0	0	3	0	3	0	0	0
716	1	0	0	2	5	8	0	8	0	0	0
717	0	0	0	0	3	3	0	3	0	0	0
718	0	0	0	0	3	3	0	3	0	0	0
719	1	1	0	0	0	2	0	2	0	0	1
720	0	0	0	0	3	3	0	3	0	0	0
721	0	0	0	0	3	3	0	3	0	0	0
722	1	0	0	0	0	1	2	3	0	0	0
723	1	0	0	0	0	1	0	1	0	0	1
724	1	0	0	2	0	3	0	3	0	0	0
725	0	1	0	0	0	1	0	1	0	0	0
726	0	0	0	0	3	3	0	3	0	0	1
727	1	0	0	2	3	6	0	6	0	0	1
728	0	0	0	0	3	3	0	3	0	0	0
729	0	0	0	0	0	0	2	2	0	1	0
730	1	0	0	2	3	6	0	6	0	0	1
731	1	0	0	0	3	4	0	4	0	0	0
732	1	0	0	0	0	1	2	3	0	1	1
733	1	1	0	0	0	2	0	2	0	0	0
734	1	0	0	0	3	4	2	6	0	0	0
735	0	0	0	0	3	3	2	5	0	0	0
736	0	0	0	0	0	0	2	2	0	1	1
737	0	0	0	0	0	0	0	0	0	0	0
738	1	0	0	0	0	1	0	1	0	0	0
739	0	0	0	2	0	2	0	2	0	0	0
740	1	0	0	0	3	4	0	4	0	0	0
741	0	0	0	0	3	3	0	3	0	0	0
742	0	1	0	0	3	4	0	4	0	0	0
743	0	1	0	0	0	1	0	1	0	0	0
744	1	0	0	0	0	1	0	1	0	0	0
745	0	0	0	2	0	2	0	2	0	0	0
746	1	0	1	0	3	5	0	5	1	0	0
747	0	0	0	0	0	0	0	0	0	0	1
748	1	0	0	0	0	1	0	1	0	0	1
749	1	0	0	0	0	1	0	1	0	0	1
750	1	1	0	2	0	4	0	4	0	0	0
751	1	0	0	2	0	3	0	3	0	0	0
752	0	0	0	0	0	0	2	2	0	0	1
753	1	0	0	0	0	1	0	1	0	0	0
754	1	0	0	0	0	1	2	3	0	0	1
755	0	1	0	0	0	1	0	1	0	0	1
756	1	1	0	0	3	5	0	5	0	0	0
757	0	1	1	2	3	7	0	7	0	0	0
758	1	0	0	0	0	1	0	1	0	0	0
759	1	0	0	2	0	3	0	3	0	0	1
760	1	0	0	0	0	1	0	1	0	0	0
761	1	0	0	2	3	6	0	6	1	0	0
762	1	1	0	2	3	7	0	7	1	0	0
763	0	0	0	0	3	3	0	3	0	0	0
764	0	1	0	0	0	1	0	1	0	0	1
765	1	1	0	2	3	7	0	7	1	0	0
766	0	0	0	0	0	0	0	0	0	0	0
767	1	0	0	0	0	1	0	1	0	0	1
768	0	0	0	0	5	5	2	7	0	0	0
769	0	0	0	0	0	0	0	0	0	0	1
770	1	1	0	0	3	5	0	5	1	0	0
771	1	1	0	2	5	9	0	9	1	0	1
772	1	1	0	0	0	2	0	2	0	0	1
773	1	0	0	0	3	4	0	4	0	0	0
774	1	0	0	0	0	1	0	1	1	0	1
775	0	1	0	0	0	1	0	1	0	0	0
776	1	1	0	0	0	2	0	2	0	0	0
777	1	0	0	0	0	1	2	3	0	0	0
778	1	0	0	0	0	1	0	1	0	0	0
779	1	0	0	0	0	1	0	1	0	0	0
780	1	1	0	0	0	2	0	2	0	0	1
781	1	0	0	0	0	1	2	3	0	0	1
782	1	0	0	0	0	1	0	1	0	0	0
783	0	0	0	2	3	5	0	5	0	0	0
784	1	0	0	0	0	1	2	3	0	0	1
785	1	0	0	0	0	1	0	1	0	0	0
786	0	0	0	0	0	0	0	0	0	0	0
787	1	0	0	0	0	1	0	1	0	0	0
788	1	0	0	0	3	4	0	4	0	0	0
789	1	1	0	0	0	2	0	2	0	0	1
790	1	0	0	2	3	6	0	6	1	0	0
791	1	0	0	0	0	1	0	1	0	0	0
792	0	0	0	2	3	5	0	5	0	0	0
793	1	0	1	0	0	2	0	2	0	0	0
794	1	0	0	0	3	4	0	4	0	0	0
795	1	0	0	0	0	1	0	1	0	0	1
796	0	0	0	0	0	0	0	0	0	0	0
797	0	0	0	2	3	5	0	5	0	0	1
798	0	1	0	0	0	1	0	1	0	0	0
799	1	1	0	0	0	2	0	2	0	0	0
800	1	0	0	0	0	1	0	1	0	0	0
801	1	0	0	0	0	1	2	3	0	0	0
802	1	0	0	0	3	4	2	6	0	0	1
803	0	0	0	0	0	0	0	0	0	0	0
804	1	0	0	0	0	1	0	1	0	0	1
805	1	0	0	0	0	1	0	1	0	0	0
806	1	1	0	2	0	4	0	4	0	0	0
807	1	0	0	0	0	1	2	3	0	0	0
808	0	0	0	0	0	0	0	0	0	0	0
809	1	0	0	0	0	1	0	1	0	0	0
810	1	0	0	0	3	4	2	6	0	0	1
811	1	0	0	0	0	1	2	3	0	0	0
812	1	0	0	2	0	3	0	3	0	0	1
813	1	1	0	0	0	2	0	2	0	0	0
814	1	0	0	0	0	1	2	3	0	0	1
815	1	0	0	0	0	1	0	1	0	0	1
816	0	1	1	0	0	2	2	4	0	0	0
817	0	0	0	2	3	5	0	5	0	0	0
818	1	0	0	0	0	1	0	1	0	0	1
819	1	0	0	0	0	1	0	1	0	0	1
820	0	0	0	0	3	3	0	3	0	0	0
821	1	1	0	2	3	7	0	7	0	0	0
822	0	0	0	0	0	0	2	2	0	0	0
823	0	0	0	0	0	0	0	0	0	0	1
824	1	1	0	2	0	4	0	4	0	0	0
825	0	1	0	0	0	1	0	1	1	0	0
826	1	0	0	0	3	4	0	4	0	0	1
827	1	0	0	0	0	1	0	1	0	0	1
828	1	0	0	0	0	1	0	1	0	0	1
829	1	0	0	0	0	1	0	1	0	0	0
830	1	0	0	0	0	1	2	3	0	1	0
831	1	0	0	0	3	4	0	4	0	0	1
832	1	0	0	2	3	6	0	6	0	0	0
833	0	1	1	0	3	5	2	7	1	0	1
834	0	0	1	2	3	6	0	6	0	0	0
835	1	0	0	0	0	1	0	1	0	0	1
836	1	0	0	2	3	6	0	6	0	0	0
837	1	0	0	0	0	1	0	1	0	0	0
838	1	0	0	2	0	3	2	5	0	0	1
839	0	1	1	0	5	7	2	9	1	1	0
840	1	1	0	0	0	2	0	2	0	0	0
841	1	1	0	0	0	2	0	2	0	0	0
842	0	0	0	2	0	2	0	2	0	0	0
843	1	0	0	0	0	1	0	1	0	0	0
844	0	0	0	0	0	0	0	0	0	0	0
845	1	0	0	0	0	1	0	1	0	0	0
846	1	0	0	0	0	1	0	1	0	0	1
847	1	0	0	2	0	3	0	3	0	0	0
848	0	0	0	0	0	0	2	2	0	0	0
849	0	0	0	2	3	5	0	5	0	0	0
850	1	0	0	0	3	4	0	4	0	0	0
851	0	0	1	0	3	4	0	4	0	0	0
852	0	0	0	0	3	3	0	3	0	0	0
853	1	0	0	0	3	4	0	4	0	0	0
854	0	0	0	0	0	0	0	0	0	0	0
855	1	0	0	0	3	4	0	4	0	0	0
856	1	0	0	0	0	1	0	1	0	0	0
857	1	0	0	0	3	4	0	4	0	0	0
858	0	0	0	0	3	3	0	3	0	0	0
859	1	0	0	0	3	4	0	4	0	0	0
860	0	0	0	0	3	3	2	5	0	0	0
861	1	0	0	0	0	1	0	1	0	0	0
862	0	0	0	0	0	0	0	0	0	0	0
863	1	0	0	2	3	6	0	6	0	0	0
864	1	0	0	2	0	3	0	3	0	0	0
865	1	0	0	0	3	4	0	4	0	0	1
866	1	0	0	2	0	3	2	5	0	0	0
867	1	0	0	0	0	1	0	1	0	0	0
868	0	0	1	0	3	4	0	4	0	0	0
869	1	0	0	0	0	1	0	1	0	0	0
870	1	0	0	0	0	1	0	1	0	0	0
871	0	1	0	2	0	3	0	3	0	0	1
872	1	0	0	0	0	1	0	1	0	0	0
873	1	0	0	0	0	1	0	1	0	0	1
874	0	0	0	0	0	0	2	2	0	0	0
875	0	0	0	0	3	3	0	3	0	0	1
876	1	0	0	0	3	4	0	4	0	0	0
877	1	0	0	0	0	1	0	1	0	0	1
878	1	1	1	0	5	8	2	10	1	0	0
879	1	0	0	0	3	4	0	4	0	0	0
880	0	0	0	0	0	0	0	0	0	0	1
881	0	1	0	2	3	6	0	6	0	0	1
882	1	0	0	0	0	1	0	1	0	0	0
883	1	0	0	0	0	1	2	3	0	0	0
884	1	1	0	0	0	2	0	2	0	0	0
885	1	0	0	0	3	4	0	4	0	0	1
886	1	0	0	0	0	1	2	3	0	0	0
887	1	0	0	0	0	1	2	3	0	0	1
888	1	0	0	0	0	1	2	3	0	0	1
889	0	0	0	0	3	3	2	5	0	1	1
890	1	0	0	2	3	6	0	6	1	0	0
891	1	0	0	2	3	6	0	6	0	0	0
892	1	0	0	0	0	1	0	1	0	0	0
893	1	0	0	0	3	4	0	4	0	0	0
894	1	1	0	0	0	2	0	2	0	0	1
895	1	0	0	0	3	4	0	4	0	0	1
896	0	0	0	0	0	0	0	0	0	0	0
897	0	0	0	0	0	0	0	0	0	0	1
898	1	0	0	0	0	1	2	3	0	1	0
899	1	0	1	0	0	2	0	2	0	0	1
900	1	0	0	2	0	3	0	3	0	0	0
901	0	0	0	0	0	0	2	2	0	0	1
902	1	1	0	0	0	2	0	2	0	0	0
903	1	0	0	0	0	1	0	1	0	0	1
904	0	0	0	0	0	0	0	0	0	0	0
905	0	0	0	0	0	0	0	0	0	0	0
906	0	1	1	0	0	2	0	2	0	0	0
907	1	0	0	0	0	1	0	1	0	0	0
908	1	1	0	0	0	2	0	2	0	0	0
909	1	0	0	2	3	6	2	8	0	0	0
910	1	0	0	2	0	3	0	3	0	0	0
911	1	0	0	2	3	6	0	6	1	0	0
912	1	0	0	0	0	1	0	1	0	0	1
913	1	0	0	0	0	1	0	1	0	0	0
914	1	1	0	0	0	2	0	2	0	0	0
915	1	0	0	0	0	1	0	1	0	0	0
916	0	0	0	0	3	3	0	3	0	0	0
917	0	0	0	0	3	3	0	3	0	0	0
918	1	0	0	0	0	1	2	3	0	0	0
919	1	0	0	0	3	4	0	4	0	0	0
920	1	0	0	0	0	1	0	1	0	0	0
921	0	0	0	0	3	3	0	3	0	0	0
922	1	0	0	0	0	1	0	1	0	0	0
923	1	0	0	0	5	6	2	8	0	0	1
924	1	1	0	0	0	2	2	4	0	0	0
925	0	0	0	0	0	0	2	2	0	0	0
926	0	0	0	0	3	3	0	3	0	0	0
927	0	0	0	0	0	0	0	0	0	0	0
928	1	1	0	0	0	2	2	4	0	1	0
929	1	0	0	2	3	6	2	8	1	1	0
930	1	0	0	0	0	1	2	3	0	1	1
931	0	1	0	0	0	1	0	1	0	0	0
932	1	1	0	0	0	2	0	2	0	0	0
933	1	1	0	0	0	2	0	2	0	0	0
934	1	0	0	0	0	1	0	1	0	0	0
935	1	1	0	0	0	2	2	4	0	0	1
936	0	0	0	0	0	0	0	0	0	0	1
937	0	0	0	0	0	0	0	0	0	0	1
938	1	0	0	0	0	1	0	1	0	0	0
939	0	0	0	2	3	5	0	5	0	0	0
940	0	1	0	0	0	1	0	1	0	0	1
941	0	0	0	0	3	3	0	3	0	0	1
942	1	0	0	0	3	4	0	4	0	0	0
943	1	0	0	0	0	1	2	3	0	1	1
944	1	1	0	0	0	2	0	2	0	0	1
945	1	0	0	0	0	1	0	1	0	0	0
946	1	0	0	0	0	1	0	1	0	0	0
947	0	0	0	2	3	5	2	7	0	0	0
948	1	0	0	0	0	1	2	3	0	0	0
949	0	0	0	0	0	0	2	2	0	0	1
950	1	0	0	0	0	1	2	3	0	0	0
951	0	0	0	0	0	0	2	2	0	1	1
952	1	0	0	2	0	3	2	5	0	0	1
953	1	1	0	0	3	5	0	5	0	0	0
954	0	0	0	2	3	5	2	7	0	0	0
955	0	0	0	0	0	0	2	2	0	0	0
956	0	1	0	0	0	1	0	1	0	0	0
957	0	0	0	0	3	3	2	5	0	0	1
958	1	0	0	0	0	1	0	1	0	0	0
959	1	0	0	0	3	4	0	4	0	0	0
960	1	0	0	0	0	1	0	1	0	0	0
961	0	0	0	0	3	3	2	5	0	0	0
962	0	0	0	2	3	5	2	7	0	0	0
963	1	0	0	0	3	4	0	4	0	0	0
964	0	0	0	2	3	5	2	7	0	1	1
965	1	0	0	0	0	1	0	1	0	0	0
966	1	0	0	0	0	1	0	1	0	0	1
967	1	0	0	0	0	1	0	1	0	0	1
968	0	1	0	0	0	1	0	1	0	0	0
969	1	0	0	0	0	1	0	1	0	0	1
970	1	0	0	2	3	6	0	6	0	0	0
971	1	0	1	0	0	2	0	2	0	0	1
972	1	0	0	0	3	4	0	4	0	0	0
973	1	0	0	0	0	1	0	1	0	0	0
974	0	1	0	0	3	4	2	6	0	0	0
975	1	0	0	0	3	4	0	4	0	0	1
976	1	0	0	2	0	3	0	3	0	0	0
977	1	0	0	0	0	1	0	1	0	0	0
978	1	0	0	0	0	1	0	1	0	0	1
979	0	1	0	2	0	3	2	5	0	0	0
980	0	0	0	2	0	2	2	4	0	0	0
981	0	0	0	2	0	2	0	2	0	0	0
982	0	0	0	0	0	0	0	0	0	0	1
983	0	0	0	0	0	0	0	0	0	0	1
984	1	0	0	2	0	3	0	3	0	0	0
985	1	1	0	0	3	5	0	5	0	0	0
986	1	0	0	0	0	1	0	1	0	0	0
987	0	0	0	0	0	0	0	0	0	0	0
988	1	0	0	0	0	1	2	3	0	0	0
989	0	1	0	0	0	1	2	3	0	1	1
990	1	0	0	0	0	1	2	3	0	0	0
991	1	1	0	0	0	2	0	2	0	0	0
992	1	0	0	2	0	3	0	3	0	0	0
993	0	0	0	2	3	5	0	5	0	0	0
994	0	0	0	0	0	0	2	2	0	1	0
995	1	0	0	0	0	1	2	3	0	1	0
996	1	0	0	2	3	6	2	8	1	1	0
997	1	1	0	0	0	2	0	2	0	0	1
998	1	0	0	0	0	1	0	1	0	0	1
999	1	1	0	2	3	7	2	9	0	1	0
1000	1	0	0	0	3	4	0	4	0	0	0
1001	1	0	0	0	0	1	0	1	0	0	0
1002	1	0	0	0	0	1	0	1	0	0	0
1003	1	0	0	0	0	1	2	3	0	0	0
1004	0	0	0	0	0	0	2	2	0	0	0
1005	1	0	0	0	0	1	0	1	0	0	0
1006	1	0	0	0	0	1	2	3	0	0	0
1007	1	0	0	0	0	1	0	1	0	0	0
1008	1	0	0	0	0	1	0	1	0	0	0
1009	0	0	0	0	0	0	2	2	0	1	1
1010	1	0	0	2	3	6	2	8	0	0	0
1011	1	0	0	2	0	3	0	3	0	0	1
1012	0	0	0	0	3	3	0	3	0	0	0
1013	1	0	0	0	0	1	0	1	0	0	0
1014	1	0	0	0	0	1	2	3	0	0	0
1015	1	1	0	2	3	7	0	7	1	0	0
1016	1	0	0	0	0	1	0	1	0	0	0
1017	1	0	0	0	0	1	0	1	0	0	1
1018	1	0	0	0	0	1	0	1	0	0	1
1019	1	1	1	0	0	3	0	3	0	0	1
1020	1	0	0	0	3	4	0	4	0	0	0
1021	1	0	0	0	3	4	0	4	0	0	0
1022	1	0	0	0	3	4	0	4	0	0	1
1023	1	0	0	0	3	4	2	6	0	0	0
1024	1	0	0	0	0	1	2	3	0	1	0
1025	1	1	0	0	0	2	0	2	0	0	0
1026	1	0	0	0	3	4	0	4	0	0	0
1027	0	0	0	2	3	5	0	5	0	0	1
1028	1	1	0	0	0	2	0	2	0	0	0
1029	1	0	0	0	3	4	0	4	0	0	0
1030	0	1	0	2	3	6	2	8	0	1	1
1031	1	0	0	0	0	1	0	1	0	0	0
1032	0	0	0	0	0	0	0	0	0	0	0
1033	1	0	0	0	0	1	0	1	0	0	1
1034	1	0	0	2	3	6	0	6	0	0	1
1035	1	0	0	0	3	4	0	4	0	0	0
1036	1	0	0	0	0	1	0	1	0	0	0
1037	1	0	0	0	0	1	0	1	0	0	0
1038	1	0	0	0	3	4	0	4	0	0	1
1039	1	0	0	0	0	1	2	3	0	0	0
1040	1	0	0	2	3	6	0	6	0	0	0
1041	0	0	0	0	0	0	2	2	0	1	0
1042	1	0	0	0	0	1	0	1	0	0	0
1043	0	0	0	0	0	0	0	0	0	0	0
1044	0	0	0	0	3	3	0	3	0	0	0
1045	1	0	0	0	3	4	0	4	0	0	0
1046	1	0	0	0	0	1	0	1	0	0	0
1047	0	0	0	0	5	5	0	5	0	0	0
1048	1	0	0	0	0	1	2	3	0	0	1
1049	0	0	0	2	3	5	0	5	0	0	1
1050	0	0	0	0	0	0	0	0	0	0	0
1051	1	0	0	0	0	1	0	1	0	0	1
1052	1	0	0	2	3	6	0	6	0	0	0
1053	1	0	0	2	0	3	0	3	0	0	0
1054	1	0	0	0	0	1	0	1	0	0	1
1055	1	1	0	0	0	2	0	2	0	0	1
1056	0	0	0	2	0	2	2	4	0	0	1
1057	1	0	0	0	0	1	2	3	0	0	0
1058	1	1	0	0	3	5	0	5	0	0	0
1059	0	0	0	0	0	0	0	0	0	0	0
1060	1	1	0	2	0	4	0	4	0	0	0
1061	0	0	0	2	0	2	0	2	0	0	1
1062	1	0	0	0	0	1	0	1	0	0	0
1063	0	1	0	0	3	4	2	6	0	0	1
1064	0	0	0	0	3	3	2	5	0	0	0
1065	1	0	0	0	0	1	0	1	0	0	0
1066	1	1	0	0	0	2	2	4	0	0	1
1067	1	0	0	2	0	3	0	3	0	0	1
1068	1	1	0	2	3	7	0	7	0	0	1
1069	1	0	0	0	3	4	0	4	0	0	0
1070	1	0	0	2	0	3	0	3	0	0	0
1071	0	0	0	0	0	0	0	0	0	0	1
1072	1	1	0	0	0	2	2	4	0	0	0
1073	1	0	0	2	3	6	0	6	0	0	0
1074	0	0	0	0	3	3	0	3	0	0	0
1075	0	1	0	2	3	6	0	6	0	0	0
1076	1	0	0	0	0	1	0	1	0	0	0
1077	0	0	0	0	0	0	0	0	0	0	1
1078	0	0	0	0	0	0	0	0	0	0	0
1079	1	0	0	0	0	1	2	3	0	0	0
1080	1	0	0	0	0	1	0	1	0	0	0
1081	1	1	0	2	0	4	2	6	1	0	1
1082	1	1	0	0	3	5	0	5	0	0	0
1083	0	1	0	0	3	4	2	6	0	0	1
1084	1	0	0	0	0	1	0	1	0	0	1
1085	1	0	0	0	3	4	0	4	0	0	0
1086	1	0	0	0	3	4	0	4	0	0	0
1087	1	0	0	0	3	4	0	4	0	0	0
1088	1	0	0	0	0	1	0	1	0	0	0
1089	0	1	0	0	3	4	0	4	0	0	0
1090	1	0	0	2	3	6	0	6	0	0	1
1091	1	0	0	0	0	1	2	3	1	1	1
1092	0	0	0	2	0	2	0	2	0	0	1
1093	0	0	0	0	0	0	2	2	0	0	0
1094	0	1	0	0	3	4	2	6	0	0	1
1095	0	0	0	0	0	0	0	0	0	0	1
1096	1	0	0	0	3	4	0	4	0	0	0
1097	1	0	0	0	0	1	0	1	0	0	0
1098	1	0	0	0	0	1	0	1	0	0	1
1099	1	0	0	0	3	4	0	4	0	0	1
1100	1	0	0	0	0	1	0	1	0	0	0
1101	1	0	0	0	0	1	2	3	0	1	1
1102	0	0	0	0	0	0	2	2	0	1	0
1103	0	0	0	0	0	0	2	2	0	0	0
1104	1	0	0	0	0	1	0	1	0	0	1
1105	1	0	0	0	0	1	0	1	0	0	0
1106	1	0	0	0	0	1	2	3	0	0	0
1107	0	0	0	0	0	0	0	0	0	0	1
1108	0	0	0	0	3	3	0	3	0	0	1
1109	0	0	0	0	0	0	0	0	0	0	1
1110	1	0	0	0	0	1	2	3	0	1	1
1111	1	0	0	0	0	1	0	1	0	0	0
1112	0	0	0	0	0	0	2	2	0	0	1
1113	1	1	0	2	3	7	0	7	0	0	0
1114	1	0	0	2	3	6	0	6	0	0	0
1115	1	0	0	0	0	1	0	1	0	0	0
1116	0	0	0	0	0	0	0	0	0	0	0
1117	1	0	0	2	3	6	2	8	0	0	0
1118	1	0	0	0	0	1	2	3	0	1	1
1119	1	0	0	0	3	4	2	6	0	1	1
1120	1	0	0	0	0	1	0	1	0	0	0
1121	1	0	0	0	0	1	0	1	0	0	1
1122	1	1	0	0	3	5	0	5	0	0	0
1123	1	0	0	0	3	4	0	4	0	0	0
1124	1	0	0	2	0	3	0	3	0	0	0
1125	1	0	0	0	3	4	0	4	0	0	0
1126	1	0	0	2	3	6	0	6	0	0	1
1127	1	0	0	0	0	1	0	1	0	0	1
1128	1	0	0	2	3	6	0	6	0	0	0
1129	0	0	0	0	3	3	0	3	0	0	0
1130	0	0	0	0	0	0	2	2	0	1	1
1131	1	1	0	0	3	5	2	7	0	0	0
1132	1	0	0	0	0	1	0	1	0	0	0
1133	0	0	0	0	0	0	2	2	0	0	0
1134	0	0	0	0	0	0	0	0	0	0	0
1135	1	0	0	0	3	4	2	6	0	0	0
1136	0	0	0	0	0	0	2	2	0	0	0
1137	0	0	0	2	0	2	0	2	0	0	0
1138	0	0	0	0	0	0	0	0	0	0	1
1139	0	0	0	0	0	0	0	0	0	0	0
1140	0	1	0	0	3	4	2	6	0	0	0
1141	0	0	0	2	0	2	0	2	0	0	1
1142	1	0	0	0	0	1	0	1	0	0	0
1143	1	0	0	2	3	6	2	8	0	0	0
1144	1	0	0	0	0	1	0	1	0	0	0
1145	1	0	0	0	0	1	0	1	0	0	0
1146	1	0	0	0	0	1	0	1	0	0	1
1147	1	0	0	0	0	1	0	1	0	0	1
1148	1	0	0	2	3	6	2	8	0	1	0
1149	1	0	0	0	0	1	2	3	0	0	0
1150	1	0	0	0	0	1	0	1	0	0	0
1151	1	0	0	0	0	1	2	3	0	1	0
1152	1	1	0	0	0	2	0	2	0	0	1
1153	1	0	0	0	0	1	0	1	0	0	0
1154	1	0	0	0	0	1	0	1	0	0	0
1155	1	0	0	0	0	1	2	3	0	0	0
1156	1	0	0	0	3	4	0	4	0	0	1
1157	1	0	0	0	0	1	0	1	0	0	0
1158	1	0	0	0	3	4	2	6	0	0	0
1159	0	0	0	0	3	3	2	5	0	0	0
1160	1	0	0	0	0	1	0	1	0	0	0
1161	1	0	0	2	0	3	2	5	0	0	1
1162	1	0	0	0	0	1	0	1	0	0	0
1163	1	0	0	0	0	1	2	3	0	0	0
1164	0	1	0	2	0	3	0	3	0	0	0
1165	1	1	0	0	3	5	2	7	1	1	1
1166	0	0	0	0	0	0	0	0	0	0	1
1167	0	0	0	0	0	0	0	0	0	0	1
1168	0	1	1	0	0	2	0	2	0	0	1
1169	0	0	0	0	5	5	2	7	1	1	1
1170	1	0	0	0	3	4	0	4	0	0	0
1171	1	1	0	0	0	2	0	2	0	0	1
1172	1	1	0	0	3	5	0	5	1	0	1
1173	0	1	1	2	3	7	0	7	0	0	1
1174	1	0	0	2	3	6	2	8	0	1	1
1175	0	1	1	0	3	5	0	5	0	0	1
1176	1	0	0	2	3	6	0	6	0	0	1
1177	1	0	0	2	3	6	0	6	1	0	1
1178	0	0	0	0	0	0	2	2	0	1	1
1179	1	0	0	0	3	4	0	4	0	0	1
1180	1	0	0	0	0	1	0	1	0	0	1
1181	0	0	0	2	3	5	2	7	0	0	1
1182	1	0	0	0	0	1	0	1	0	0	1
1183	0	0	0	2	0	2	0	2	0	0	1
1184	1	0	0	0	3	4	0	4	0	0	1
1185	0	0	0	2	3	5	2	7	0	1	1
1186	0	0	0	0	0	0	0	0	0	0	1
1187	1	0	0	2	0	3	0	3	0	0	1
1188	1	0	0	0	0	1	0	1	0	0	1
1189	1	1	0	2	3	7	0	7	0	0	1
1190	1	0	0	0	0	1	0	1	0	0	1
1191	0	1	0	0	0	1	2	3	0	1	1
1192	1	0	0	0	3	4	0	4	0	0	0
1193	0	0	0	0	0	0	2	2	0	0	0
1194	1	0	0	0	3	4	0	4	0	0	0
1195	0	1	1	2	3	7	2	9	1	0	0
1196	1	1	1	0	5	8	0	8	1	0	0
1197	1	0	0	0	0	1	2	3	0	0	0
1198	1	1	1	0	0	3	0	3	0	0	0
1199	1	0	0	0	3	4	0	4	0	0	0
1200	1	0	0	0	3	4	0	4	0	0	0
1201	1	0	0	0	0	1	0	1	0	0	0
1202	1	1	0	0	0	2	0	2	0	0	0
1203	1	0	0	0	0	1	0	1	0	0	0
1204	1	0	1	0	0	2	0	2	0	0	0
1205	1	0	0	0	0	1	0	1	0	0	0
1206	1	0	1	0	0	2	0	2	0	0	0
1207	0	0	0	0	0	0	0	0	0	0	0
1208	1	0	0	0	3	4	0	4	0	0	0
1209	0	0	0	0	5	5	2	7	1	0	0
1210	1	1	0	0	3	5	2	7	1	0	0
1211	0	0	1	0	5	6	0	6	1	0	0
1212	1	0	0	2	3	6	2	8	0	1	0
1213	1	0	0	0	0	1	0	1	0	0	0
1214	1	0	0	2	0	3	0	3	0	0	0
1215	1	0	0	0	3	4	0	4	0	0	0
1216	1	0	0	2	3	6	0	6	0	0	0
1217	1	0	0	0	0	1	0	1	0	0	0
1218	1	0	0	0	0	1	2	3	0	0	0
1219	1	0	0	0	0	1	0	1	0	0	0
1220	1	0	0	0	0	1	0	1	0	0	0
1221	1	0	0	0	0	1	0	1	0	0	0
1222	0	0	0	2	0	2	0	2	0	0	0
1223	1	0	0	2	0	3	0	3	0	0	0
1224	0	0	0	0	3	3	0	3	0	0	0
1225	1	0	0	0	0	1	2	3	0	0	0
1226	1	0	0	0	0	1	0	1	0	0	0
1227	1	0	0	2	0	3	2	5	0	0	0
1228	1	0	0	0	0	1	0	1	0	0	0
1229	1	0	0	0	0	1	0	1	0	0	0
1230	1	0	0	0	3	4	2	6	0	0	0
1231	0	0	1	0	0	1	0	1	0	0	0
1232	1	1	0	0	3	5	0	5	1	0	0
1233	1	0	0	0	0	1	0	1	0	0	0
1234	1	0	0	0	0	1	0	1	0	0	0
1235	1	0	0	0	0	1	0	1	0	0	0
1236	1	0	0	0	3	4	0	4	0	0	0
1237	1	0	0	0	0	1	2	3	0	1	0
1238	1	0	0	0	0	1	0	1	0	0	0
1239	1	0	0	0	0	1	0	1	0	0	0
1240	1	0	0	0	0	1	2	3	0	0	0
1241	1	1	0	0	3	5	2	7	0	0	0
1242	1	0	0	0	0	1	0	1	0	0	0
1243	1	0	0	2	3	6	0	6	0	0	0
1244	1	0	0	0	0	1	2	3	0	0	0
1245	1	0	1	2	3	7	2	9	1	0	0
1246	1	0	0	0	0	1	0	1	0	0	0
1247	0	0	0	0	0	0	0	0	0	0	0
1248	1	0	0	0	0	1	0	1	0	0	0
1249	1	0	0	0	3	4	0	4	0	0	0
1250	1	0	0	0	0	1	2	3	0	0	0
1251	1	0	0	0	0	1	0	1	0	0	0
1252	1	0	0	0	3	4	0	4	0	0	0
1253	1	0	0	2	0	3	0	3	0	0	0
1254	1	0	0	2	3	6	0	6	0	0	0
1255	0	1	0	2	3	6	0	6	0	0	0
1256	0	0	0	0	0	0	0	0	0	0	0
1257	0	0	0	0	3	3	2	5	0	1	0
1258	1	1	0	0	3	5	2	7	0	1	0
1259	1	0	0	0	0	1	0	1	0	0	0
1260	0	0	0	0	3	3	2	5	0	0	0
1261	0	1	1	0	0	2	2	4	0	1	0
1262	1	0	0	0	3	4	0	4	0	0	0
1263	0	0	0	0	0	0	2	2	0	0	0
1264	1	0	0	0	3	4	0	4	0	0	0
1265	0	0	0	2	3	5	0	5	0	0	0
1266	1	0	0	0	0	1	0	1	0	0	0
1267	1	0	0	0	0	1	0	1	0	0	0
1268	1	0	0	0	0	1	0	1	0	0	1
1269	1	1	0	2	0	4	0	4	0	0	1
1270	1	1	0	2	0	4	0	4	0	0	1
1271	1	0	0	2	3	6	2	8	0	1	1
1272	1	0	0	2	0	3	2	5	0	1	1
1273	0	0	0	2	0	2	2	4	0	0	1
1274	0	1	0	0	0	1	2	3	0	1	1
1275	1	0	0	2	0	3	0	3	1	0	1
1276	1	0	0	0	0	1	0	1	0	0	1
1277	1	0	0	0	3	4	2	6	0	1	1
1278	0	0	0	0	0	0	0	0	0	0	1
1279	1	0	1	0	0	2	0	2	0	0	1
1280	0	0	0	0	0	0	0	0	0	0	1
1281	1	0	0	0	0	1	0	1	0	0	0
1282	1	0	0	0	0	1	0	1	0	0	0
1283	1	0	0	0	3	4	0	4	0	0	0
1284	1	1	0	2	0	4	0	4	0	0	0
1285	1	1	1	0	3	6	0	6	0	0	0
1286	1	0	0	0	0	1	0	1	0	0	0
1287	1	1	0	0	0	2	0	2	0	0	0
1288	1	0	0	0	0	1	0	1	0	0	0
1289	1	0	0	0	3	4	0	4	0	0	0
1290	1	0	0	0	3	4	2	6	0	0	0
1291	1	0	0	0	3	4	0	4	0	0	1
1292	0	0	0	0	3	3	2	5	0	0	1
1293	1	0	0	0	0	1	0	1	0	0	1
1294	1	0	0	0	0	1	0	1	0	0	1
1295	1	1	0	0	0	2	0	2	0	0	1
1296	0	0	0	0	0	0	0	0	0	0	1
1297	1	0	0	0	0	1	0	1	0	0	1
1298	0	0	0	0	0	0	0	0	0	0	1
1299	1	0	0	0	0	1	0	1	0	0	1
1300	1	0	0	0	3	4	2	6	0	1	1
1301	0	0	0	0	3	3	0	3	0	0	0
1302	1	0	0	2	0	3	0	3	0	0	0
1303	0	0	1	2	3	6	0	6	0	0	0
1304	1	0	0	2	0	3	2	5	0	0	0
1305	1	0	0	0	0	1	0	1	0	0	1
1306	1	0	0	0	3	4	0	4	0	0	0
1307	1	0	0	2	3	6	2	8	0	1	1
1308	1	0	0	2	3	6	0	6	0	0	1
1309	1	0	0	2	3	6	2	8	0	0	1
1310	0	0	0	2	0	2	2	4	0	0	1
1311	0	0	0	2	0	2	0	2	0	0	0
1312	1	0	0	0	0	1	0	1	0	0	0
1313	1	0	0	0	3	4	2	6	0	0	1
1314	1	0	1	0	3	5	0	5	0	0	0
1315	0	1	1	0	3	5	0	5	0	0	0
1316	0	1	0	2	0	3	0	3	0	0	1
1317	0	1	1	0	3	5	2	7	0	1	0
1318	1	1	1	2	3	8	2	10	1	0	0
1319	0	0	0	0	0	0	0	0	0	0	0
1320	1	1	0	0	0	2	0	2	0	0	0
1321	1	0	0	0	0	1	2	3	0	1	1
1322	1	0	0	0	0	1	0	1	0	0	1
1323	1	0	0	0	0	1	0	1	0	0	0
1324	0	0	1	0	5	6	0	6	1	0	1
1325	0	1	0	0	3	4	2	6	1	0	1
1326	0	0	0	0	3	3	2	5	1	1	1
1327	1	0	0	0	3	4	0	4	0	0	0
1328	0	0	0	0	0	0	0	0	0	0	0
1329	0	1	0	2	0	3	2	5	1	0	1
1330	1	0	0	0	0	1	0	1	0	0	1
1331	1	0	0	2	3	6	0	6	0	0	0
1332	1	1	1	0	0	3	0	3	0	0	0
1333	1	1	0	2	0	4	0	4	1	0	0
1334	1	0	0	0	0	1	0	1	0	0	1
1335	1	0	0	2	3	6	0	6	0	0	0
1336	1	0	0	0	0	1	0	1	0	0	0
1337	0	0	0	0	0	0	0	0	0	0	1
1338	0	1	0	2	0	3	2	5	0	1	1
1339	1	0	0	0	0	1	0	1	0	0	1
1340	1	0	0	0	0	1	0	1	0	0	1
1341	1	0	0	0	3	4	0	4	0	0	1
1342	1	0	0	2	0	3	2	5	1	0	0
1343	1	0	0	0	0	1	0	1	0	0	0
1344	1	0	0	0	3	4	0	4	0	0	0
1345	1	0	0	0	0	1	2	3	0	0	1
1346	1	0	0	0	3	4	0	4	0	0	0
1347	1	0	0	0	0	1	0	1	0	1	1
1348	1	0	0	0	0	1	0	1	0	0	0
1349	1	1	0	0	0	2	0	2	0	0	1
1350	1	0	0	0	0	1	2	3	0	0	0
1351	1	0	0	0	3	4	0	4	1	0	1
1352	1	0	0	2	0	3	0	3	0	0	1
1353	1	0	0	0	0	1	2	3	0	0	1
1354	0	0	0	2	0	2	2	4	0	0	1
1355	1	1	0	0	0	2	0	2	0	0	0
1356	0	1	1	0	5	7	0	7	0	0	0
1357	1	0	0	0	0	1	0	1	0	0	1
1358	1	0	0	0	3	4	0	4	0	0	0
1359	0	0	0	2	3	5	2	7	0	0	0
1360	0	0	0	0	3	3	2	5	1	0	0
1361	1	0	0	0	3	4	0	4	0	0	0
1362	1	0	0	0	0	1	2	3	0	1	1
1363	1	0	0	0	0	1	0	1	0	0	1
1364	1	0	0	0	0	1	0	1	0	0	0
1365	0	0	0	0	0	0	0	0	0	0	0
1366	1	0	0	2	3	6	0	6	1	0	1
1367	0	0	0	0	0	0	0	0	0	0	0
1368	0	0	0	0	3	3	2	5	0	0	1
1369	1	0	0	0	0	1	0	1	0	0	1
1370	0	1	0	0	0	1	0	1	0	0	0
1371	1	0	0	0	0	1	2	3	0	0	0
1372	1	0	0	0	0	1	0	1	0	0	0
1373	1	0	0	0	0	1	0	1	0	0	1
1374	1	1	0	0	3	5	0	5	0	0	0
1375	1	0	0	0	0	1	0	1	0	0	0
1376	1	1	0	2	0	4	0	4	1	0	1
1377	1	0	0	0	3	4	0	4	0	0	0
1378	0	0	0	0	0	0	0	0	0	0	0
1379	1	0	0	2	0	3	2	5	1	1	1
1380	1	0	0	0	0	1	0	1	0	0	0
1381	0	0	0	0	3	3	2	5	1	0	0
1382	0	0	1	0	3	4	0	4	0	0	0
1383	1	0	0	0	3	4	2	6	1	0	0
1384	1	1	0	0	0	2	0	2	0	0	0
1385	0	0	0	0	0	0	2	2	0	0	1
1386	0	1	0	0	3	4	0	4	0	0	0
1387	0	0	0	0	3	3	2	5	0	0	0
1388	0	0	0	2	3	5	0	5	0	0	0
1389	0	0	0	0	0	0	0	0	0	0	0
1390	1	1	0	0	0	2	0	2	0	0	0
1391	1	0	0	0	0	1	0	1	0	0	0
1392	1	0	0	0	0	1	2	3	0	0	0
1393	1	0	0	0	0	1	2	3	0	0	0
1394	1	1	1	0	3	6	0	6	0	0	0
1395	1	0	0	0	0	1	0	1	0	0	1
1396	0	0	0	0	0	0	0	0	0	0	1
1397	0	1	0	0	0	1	2	3	0	0	1
1398	1	0	0	0	0	1	2	3	0	0	0
1399	1	1	0	0	0	2	0	2	0	0	1
1400	1	0	0	0	3	4	0	4	0	0	1
1401	1	0	0	0	3	4	0	4	0	0	1
1402	0	1	0	0	3	4	0	4	0	0	1
1403	1	0	1	2	3	7	0	7	0	0	0
1404	1	0	0	0	0	1	0	1	0	0	0
1405	1	1	1	0	3	6	2	8	1	0	0
1406	0	1	0	0	0	1	0	1	0	0	0
1407	1	0	0	0	0	1	0	1	0	0	1
1408	1	1	0	0	0	2	0	2	1	0	0
1409	0	1	0	0	0	1	0	1	0	0	0
1410	0	0	0	0	3	3	0	3	0	0	1
1411	0	0	0	0	0	0	2	2	0	0	0
1412	1	1	0	0	0	2	2	4	1	0	0
1413	1	0	0	0	0	1	0	1	0	0	0
1414	1	1	0	0	0	2	0	2	0	0	0
1415	0	0	0	0	0	0	2	2	0	0	0
1416	1	0	0	2	0	3	0	3	1	0	1
1417	0	1	0	0	3	4	2	6	1	0	0
1418	1	0	0	0	0	1	0	1	0	0	0
1419	0	0	1	0	0	1	0	1	0	0	0
1420	0	0	0	0	0	0	0	0	0	0	0
1421	1	0	0	0	3	4	0	4	0	0	0
1422	1	0	0	0	0	1	0	1	0	0	1
1423	0	0	0	0	0	0	2	2	0	0	0
1424	0	0	0	0	0	0	2	2	0	0	0
1425	1	0	0	0	3	4	0	4	1	0	0
1426	1	0	0	0	0	1	0	1	0	0	0
1427	1	0	0	2	0	3	0	3	0	0	0
1428	1	1	0	0	0	2	0	2	0	0	0
1429	1	0	0	0	0	1	0	1	0	0	1
1430	1	0	0	0	0	1	2	3	0	0	1
1431	0	0	0	0	3	3	0	3	0	0	1
1432	0	0	0	0	3	3	0	3	0	0	0
1433	1	0	0	0	3	4	2	6	0	0	1
1434	1	0	0	2	0	3	0	3	0	0	0
1435	1	0	0	2	0	3	0	3	0	0	0
1436	1	0	0	0	0	1	2	3	0	0	0
1437	0	0	0	0	0	0	0	0	0	0	0
1438	1	0	0	2	0	3	0	3	0	0	0
1439	1	1	0	0	3	5	0	5	0	0	0
1440	0	1	0	0	0	1	2	3	0	0	0
1441	1	0	0	0	3	4	2	6	0	0	0
1442	1	0	0	0	0	1	0	1	0	0	1
1443	0	0	0	0	3	3	0	3	1	0	0
1444	1	0	0	2	0	3	2	5	0	1	1
1445	0	0	0	0	3	3	0	3	0	0	1
1446	1	0	0	0	0	1	2	3	0	0	0
1447	0	1	1	2	0	4	2	6	0	0	0
1448	0	0	0	2	3	5	2	7	0	0	0
1449	0	0	1	2	0	3	2	5	0	0	1
1450	1	0	0	0	0	1	0	1	0	0	1
1451	1	0	0	0	3	4	0	4	0	0	0
1452	1	0	0	2	3	6	0	6	0	0	1
1453	1	0	0	0	3	4	0	4	0	0	1
1454	1	0	0	2	0	3	0	3	0	0	0
1455	1	0	0	2	3	6	0	6	0	0	0
1456	0	1	1	0	3	5	0	5	0	0	0
1457	0	0	0	0	3	3	0	3	0	0	0
1458	1	0	0	0	3	4	2	6	0	0	1
1459	1	0	0	2	3	6	2	8	0	0	0
1460	0	0	0	0	0	0	2	2	0	0	0
1461	1	0	0	0	0	1	0	1	0	0	1
1462	0	0	0	0	0	0	2	2	0	0	0
1463	1	1	0	0	0	2	2	4	1	0	0
1464	0	0	0	0	0	0	0	0	0	0	0
1465	1	1	1	0	0	3	0	3	0	0	0
1466	0	1	0	0	0	1	0	1	0	0	0
1467	0	0	0	0	5	5	2	7	1	0	1
1468	1	0	0	0	3	4	0	4	0	0	0
1469	1	1	0	0	0	2	0	2	1	0	0
1470	1	0	0	0	0	1	0	1	0	0	1
1471	1	1	0	0	3	5	0	5	0	0	0
1472	1	0	0	0	3	4	2	6	0	0	0
1473	1	0	0	0	0	1	2	3	0	0	1
1474	0	0	0	0	3	3	0	3	0	0	0
1475	1	0	0	0	0	1	0	1	0	0	1
1476	1	0	0	0	0	1	0	1	0	0	0
1477	1	0	0	0	0	1	0	1	0	0	1
1478	0	1	0	0	5	6	0	6	0	0	0
1479	1	0	0	0	0	1	0	1	0	0	0
1480	0	0	0	0	3	3	0	3	0	0	0
1481	1	0	0	0	0	1	0	1	0	0	0
1482	1	0	0	0	0	1	0	1	0	0	0
1483	1	0	0	0	0	1	0	1	0	0	0
1484	1	0	0	0	3	4	2	6	0	0	0
1485	1	0	0	2	0	3	2	5	0	0	0
1486	1	0	0	0	0	1	2	3	0	0	1
1487	0	0	0	0	0	0	0	0	0	0	0
1488	1	0	0	0	3	4	0	4	0	0	0
1489	1	0	0	0	0	1	0	1	0	0	0
1490	1	0	0	2	0	3	0	3	0	0	1
1491	0	0	0	0	0	0	2	2	0	0	1
1492	0	1	0	0	3	4	0	4	0	0	1
1493	1	0	0	0	3	4	2	6	0	0	0
1494	1	1	0	2	0	4	0	4	0	0	0
1495	1	0	0	0	0	1	0	1	0	0	0
1496	1	0	0	0	0	1	0	1	0	0	0
1497	1	1	1	0	0	3	0	3	0	0	0
1498	0	0	0	0	0	0	0	0	0	0	0
1499	1	0	0	2	0	3	0	3	0	0	1
1500	1	1	1	0	3	6	0	6	0	0	0
1501	0	1	0	0	0	1	0	1	0	0	1
1502	0	0	0	0	3	3	2	5	0	0	0
1503	1	0	0	0	0	1	0	1	0	0	1
1504	0	0	0	0	0	0	0	0	0	0	0
1505	1	0	0	0	0	1	0	1	0	0	0
1506	1	0	0	2	3	6	0	6	0	0	1
1507	1	0	0	0	0	1	0	1	0	0	0
1508	0	1	0	0	3	4	0	4	0	0	0
1509	1	0	0	0	3	4	0	4	0	0	0
1510	1	0	0	0	3	4	0	4	0	0	0
1511	0	0	0	0	3	3	0	3	0	0	0
1512	0	1	0	0	0	1	0	1	0	0	0
1513	0	1	0	2	0	3	2	5	0	0	1
1514	1	0	0	0	0	1	2	3	1	0	1
1515	0	0	0	2	0	2	0	2	0	0	1
1516	1	0	0	0	3	4	0	4	0	0	0
1517	1	0	0	0	3	4	0	4	0	0	0
1518	0	0	0	0	3	3	0	3	0	0	0
1519	0	1	0	0	3	4	2	6	0	0	0
1520	1	0	0	0	0	1	2	3	0	0	1
1521	0	0	0	0	3	3	0	3	0	0	1
1522	1	0	0	2	0	3	0	3	0	1	0
1523	1	0	0	0	0	1	0	1	0	0	0
1524	0	1	0	0	0	1	0	1	0	0	0
1525	0	0	0	0	3	3	0	3	0	0	0
1526	1	0	0	2	0	3	0	3	0	0	0
1527	1	1	0	0	3	5	0	5	0	0	1
1528	0	1	0	0	0	1	2	3	0	1	1
1529	1	0	0	0	3	4	0	4	0	0	0
1530	1	0	0	2	3	6	0	6	0	0	0
1531	1	0	0	2	3	6	0	6	0	0	0
1532	0	0	0	0	3	3	0	3	0	0	0
1533	1	0	0	0	0	1	0	1	0	0	1
1534	1	0	0	0	0	1	2	3	0	0	0
1535	1	0	0	0	0	1	0	1	0	0	0
1536	1	0	0	0	3	4	0	4	0	0	0
1537	1	0	1	0	0	2	0	2	0	0	0
1538	0	0	0	0	3	3	0	3	0	0	1
1539	1	0	0	0	0	1	0	1	0	1	0
1540	1	0	0	0	0	1	2	3	0	1	1
1541	1	0	1	2	0	4	0	4	0	0	0
1542	1	0	0	0	0	1	2	3	0	0	1
1543	1	1	0	0	0	2	2	4	0	0	0
1544	1	0	0	0	0	1	0	1	0	0	0
1545	1	0	0	0	0	1	0	1	0	0	0
1546	1	0	0	2	0	3	0	3	0	0	0
1547	1	0	0	0	0	1	0	1	0	0	1
1548	0	0	0	0	0	0	2	2	0	0	0
1549	1	1	1	0	0	3	0	3	0	0	0
1550	1	0	0	2	3	6	0	6	0	0	0
1551	0	0	1	0	5	6	0	6	1	0	0
1552	1	0	0	0	3	4	0	4	0	0	1
1553	1	0	0	0	0	1	0	1	0	0	1
1554	0	0	0	2	3	5	2	7	0	0	0
1555	0	1	1	0	0	2	0	2	0	0	0
1556	0	0	0	0	0	0	2	2	0	0	0
1557	1	1	0	0	3	5	0	5	0	0	0
1558	1	0	0	0	3	4	0	4	1	0	0
1559	1	0	0	0	0	1	2	3	0	1	1
1560	1	0	0	0	3	4	0	4	0	0	0
1561	1	0	0	0	3	4	0	4	0	0	1
1562	1	0	0	2	3	6	0	6	0	0	0
1563	0	0	1	0	0	1	2	3	0	1	0
1564	1	0	0	0	0	1	0	1	0	0	1
1565	1	0	0	0	0	1	0	1	0	0	0
1566	1	1	0	0	0	2	0	2	0	0	1
1567	0	0	0	0	3	3	2	5	0	1	1
1568	1	0	0	0	3	4	0	4	0	0	0
1569	1	0	0	0	0	1	0	1	0	0	0
1570	1	0	0	0	0	1	0	1	0	0	1
1571	1	0	0	0	0	1	0	1	0	0	1
1572	1	0	0	2	3	6	2	8	1	0	1
1573	1	0	0	0	0	1	0	1	0	0	0
1574	1	1	0	0	0	2	0	2	0	0	0
1575	1	0	0	0	3	4	2	6	0	1	0
1576	1	0	0	2	0	3	0	3	0	0	0
1577	1	0	0	2	0	3	2	5	0	1	1
1578	0	0	0	0	0	0	0	0	0	0	0
1579	1	0	0	0	3	4	0	4	0	0	0
1580	1	0	0	0	0	1	0	1	0	0	0
1581	1	0	0	0	0	1	0	1	0	1	1
1582	1	0	0	0	0	1	0	1	0	1	0
1583	1	1	0	2	3	7	2	9	1	1	0
1584	1	0	0	0	0	1	0	1	0	1	0
1585	1	0	0	0	0	1	0	1	0	0	0
1586	1	0	0	0	0	1	0	1	0	0	0
1587	1	0	0	0	3	4	0	4	0	0	0
1588	1	0	0	0	0	1	2	3	0	1	1
1589	1	0	0	0	3	4	0	4	0	0	0
1590	1	0	0	0	3	4	2	6	0	1	1
1591	1	0	0	0	3	4	0	4	0	0	0
1592	1	0	0	0	0	1	0	1	0	0	0
1593	1	0	0	0	0	1	0	1	0	0	1
1594	0	1	0	0	3	4	0	4	0	0	0
1595	1	0	0	0	0	1	0	1	0	0	0
1596	0	0	0	0	3	3	0	3	1	0	0
1597	1	0	0	0	0	1	2	3	0	0	0
1598	0	0	0	0	0	0	0	0	0	0	0
1599	0	0	0	0	0	0	0	0	0	1	0
1600	1	0	0	0	3	4	2	6	0	1	0
1601	1	0	0	0	0	1	0	1	0	0	0
1602	0	0	0	0	3	3	0	3	0	0	0
1603	0	1	1	0	0	2	0	2	0	0	0
1604	1	0	0	2	3	6	2	8	0	0	0
1605	1	0	0	0	0	1	0	1	0	0	0
1606	1	0	0	0	0	1	0	1	0	0	0
1607	1	0	0	0	3	4	0	4	0	0	0
1608	1	1	0	0	0	2	0	2	0	1	0
1609	1	0	0	0	0	1	2	3	0	0	0
1610	0	0	0	0	3	3	0	3	0	1	1
1611	1	0	0	0	0	1	0	1	0	0	0
1612	1	0	0	0	0	1	2	3	0	0	0
1613	1	0	0	0	3	4	2	6	1	0	0
1614	0	0	1	0	3	4	2	6	1	0	1
1615	0	0	0	2	3	5	0	5	0	1	1
1616	1	0	0	0	0	1	0	1	0	0	0
1617	1	0	0	0	0	1	0	1	0	0	1
1618	1	0	0	0	0	1	0	1	0	0	1
1619	0	0	0	2	0	2	0	2	0	0	0
1620	1	0	0	0	0	1	0	1	0	0	1
1621	1	0	0	0	0	1	0	1	0	0	1
1622	1	1	0	0	0	2	0	2	0	0	0
1623	1	0	0	2	0	3	2	5	0	0	1
1624	1	0	0	0	3	4	0	4	0	0	0
1625	1	1	0	0	0	2	0	2	0	0	0
1626	0	0	0	0	0	0	0	0	0	0	0
1627	1	0	0	0	0	1	0	1	0	0	1
1628	1	1	0	0	3	5	0	5	0	0	0
1629	0	0	0	0	0	0	0	0	0	0	0
1630	0	0	0	0	0	0	0	0	0	0	0
1631	1	0	0	0	0	1	0	1	0	0	0
1632	1	0	0	0	0	1	0	1	0	0	0
1633	0	0	0	0	0	0	0	0	0	0	1
1634	1	0	0	0	3	4	0	4	0	0	0
1635	1	1	0	0	0	2	2	4	0	1	0
1636	1	0	0	2	0	3	0	3	0	0	0
1637	0	0	0	2	0	2	0	2	0	0	1
1638	0	1	1	0	3	5	0	5	0	0	0
1639	1	0	0	0	3	4	0	4	0	0	1
1640	0	0	0	0	0	0	0	0	0	0	0
1641	1	1	0	0	0	2	0	2	0	0	0
1642	1	0	0	0	0	1	0	1	0	0	1
1643	1	0	0	2	0	3	0	3	0	0	1
1644	1	0	0	0	3	4	0	4	0	0	0
1645	0	1	0	0	3	4	0	4	0	0	1
1646	1	0	0	0	0	1	0	1	0	0	1
1647	1	1	0	0	0	2	0	2	0	0	0
1648	1	0	0	0	3	4	0	4	0	0	0
1649	0	1	1	0	3	5	0	5	0	0	0
1650	1	0	0	0	0	1	0	1	0	0	0
1651	1	0	0	0	0	1	0	1	0	0	0
1652	1	0	0	0	0	1	0	1	0	0	0
1653	1	0	0	0	0	1	0	1	0	0	0
1654	1	0	0	2	3	6	0	6	0	0	0
1655	1	0	0	0	0	1	0	1	1	0	1
1656	1	0	0	0	3	4	0	4	0	0	0
1657	1	0	0	0	0	1	0	1	1	0	1
1658	0	0	0	0	0	0	0	0	0	0	0
1659	1	0	0	0	0	1	2	3	0	0	0
1660	1	0	0	0	0	1	0	1	0	0	0
1661	1	1	0	0	3	5	0	5	0	0	0
1662	1	0	0	0	0	1	0	1	0	0	1
1663	1	0	0	0	0	1	0	1	0	0	0
1664	0	0	0	2	0	2	2	4	0	0	1
1665	0	0	0	2	3	5	0	5	0	0	1
1666	1	0	0	0	0	1	0	1	0	0	0
1667	0	0	0	0	0	0	0	0	0	0	1
1668	0	0	0	0	3	3	0	3	0	0	0
1669	1	0	0	0	0	1	0	1	0	0	0
1670	1	0	0	0	0	1	0	1	0	0	1
1671	0	0	0	0	0	0	0	0	0	0	0
1672	0	0	0	0	0	0	0	0	0	0	1
1673	1	1	0	0	0	2	0	2	0	0	0
1674	1	0	0	0	0	1	0	1	0	0	0
1675	1	0	0	0	0	1	0	1	0	0	1
1676	1	0	0	2	0	3	0	3	0	0	1
1677	1	0	0	0	0	1	2	3	0	1	1
1678	1	0	0	0	5	6	2	8	1	0	1
1679	1	0	0	0	3	4	0	4	0	0	1
1680	0	0	0	0	0	0	0	0	0	0	0
1681	1	0	0	0	0	1	0	1	0	0	0
1682	1	0	0	0	0	1	0	1	0	0	0
1683	1	0	0	0	0	1	0	1	0	0	0
1684	0	0	0	0	5	5	2	7	0	0	1
1685	0	0	0	0	3	3	0	3	0	0	0
1686	0	1	0	0	0	1	0	1	0	0	0
1687	1	0	0	0	0	1	0	1	0	0	0
1688	1	0	0	0	0	1	2	3	0	0	1
1689	1	0	0	0	0	1	0	1	0	0	0
1690	1	0	0	0	3	4	2	6	0	0	0
1691	1	0	0	0	3	4	0	4	0	0	0
1692	1	0	0	0	0	1	0	1	0	0	0
1693	1	0	0	2	0	3	0	3	0	0	0
1694	0	0	0	0	0	0	0	0	0	0	0
1695	0	0	0	0	0	0	2	2	0	1	0
1696	1	0	0	0	0	1	2	3	0	1	1
1697	1	0	0	0	3	4	0	4	0	0	0
1698	1	0	0	0	3	4	0	4	0	0	0
1699	1	0	0	2	0	3	0	3	0	0	0
1700	1	0	0	0	0	1	0	1	0	0	1
1701	1	0	0	0	3	4	2	6	0	0	1
1702	1	0	0	0	0	1	0	1	0	0	0
1703	1	0	0	0	3	4	2	6	0	0	0
1704	0	0	0	0	3	3	0	3	0	0	0
1705	1	0	0	0	0	1	0	1	0	0	0
1706	1	0	0	0	3	4	0	4	0	0	0
1707	0	0	0	2	0	2	0	2	0	0	1
1708	0	0	0	0	3	3	0	3	0	0	1
1709	1	0	0	0	3	4	0	4	0	0	0
1710	1	0	0	0	3	4	0	4	0	0	0
1711	1	0	0	2	0	3	0	3	0	0	0
1712	1	0	0	0	3	4	0	4	0	0	0
1713	0	1	1	0	0	2	2	4	0	0	0
1714	0	1	0	0	0	1	0	1	0	0	1
1715	1	0	0	0	3	4	0	4	0	0	0
1716	1	0	0	0	0	1	0	1	0	0	0
1717	1	0	0	0	0	1	0	1	0	0	0
1718	0	0	0	0	0	0	0	0	0	0	0
1719	1	1	0	0	0	2	0	2	0	0	0
1720	1	0	0	0	0	1	0	1	0	0	0
1721	0	0	0	2	0	2	0	2	0	0	0
1722	1	1	0	0	3	5	0	5	1	0	0
1723	0	0	0	0	3	3	0	3	0	0	0
1724	1	0	0	0	0	1	0	1	0	0	1
1725	0	0	0	0	3	3	0	3	0	0	0
1726	1	0	0	0	0	1	2	3	0	0	1
1727	1	0	0	0	0	1	0	1	0	0	1
1728	1	0	0	0	3	4	0	4	0	0	0
1729	1	0	0	2	0	3	0	3	0	0	0
1730	1	1	0	0	3	5	0	5	0	1	1
1731	1	0	0	0	0	1	0	1	0	0	0
1732	1	0	0	0	0	1	0	1	0	0	1
1733	1	0	0	0	0	1	2	3	0	0	1
1734	1	0	0	0	0	1	0	1	0	0	1
1735	1	0	0	0	0	1	0	1	0	0	0
1736	1	0	0	0	3	4	0	4	0	0	0
1737	0	0	0	0	3	3	0	3	0	0	0
1738	1	0	0	0	0	1	0	1	0	0	0
1739	1	0	0	0	3	4	0	4	0	0	0
1740	1	0	0	0	3	4	0	4	0	0	0
1741	1	0	0	2	3	6	0	6	0	0	0
1742	1	1	1	0	3	6	2	8	0	1	0
1743	1	1	0	0	3	5	0	5	0	0	1
1744	1	0	0	0	0	1	0	1	0	0	1
1745	1	0	0	0	3	4	2	6	1	0	0
1746	1	1	1	0	0	3	2	5	0	1	0
1747	1	0	0	0	0	1	0	1	0	0	0
1748	1	0	0	2	3	6	0	6	0	0	0
1749	1	0	0	0	3	4	0	4	0	0	1
1750	1	0	0	0	0	1	0	1	0	0	0
1751	1	1	1	0	3	6	2	8	1	0	1
1752	1	0	0	0	0	1	0	1	0	0	1
1753	0	1	0	0	3	4	2	6	1	0	0
1754	0	1	1	0	0	2	0	2	0	0	1
1755	0	0	0	0	3	3	0	3	0	0	0
1756	1	0	0	0	0	1	0	1	0	0	1
1757	1	0	1	0	0	2	0	2	0	0	0
1758	1	0	0	0	3	4	0	4	0	0	1
1759	1	1	0	0	0	2	0	2	0	0	0
1760	1	0	0	0	0	1	0	1	0	0	1
1761	1	0	0	0	0	1	0	1	0	0	1
1762	1	0	0	0	0	1	2	3	0	1	0
1763	0	0	0	0	0	0	2	2	0	0	0
1764	0	0	0	0	3	3	0	3	1	0	0
1765	0	1	0	2	3	6	2	8	0	1	1
1766	0	1	0	2	0	3	2	5	1	1	0
1767	0	0	1	0	0	1	2	3	0	1	0
1768	1	0	0	2	0	3	0	3	0	0	0
1769	1	1	0	0	0	2	2	4	0	0	0
1770	1	0	0	0	3	4	2	6	0	0	0
1771	1	0	0	0	3	4	2	6	0	0	0
1772	0	0	0	0	0	0	2	2	0	0	0
1773	1	1	0	0	0	2	0	2	0	0	0
1774	1	0	1	0	0	2	0	2	0	0	0
1775	0	0	0	0	0	0	2	2	0	1	0
1776	1	1	0	0	0	2	0	2	0	0	0
1777	1	0	0	0	0	1	0	1	0	0	0
1778	1	0	0	0	3	4	0	4	0	0	1
1779	1	0	0	0	3	4	0	4	0	0	0
1780	1	0	0	0	0	1	0	1	0	0	0
1781	1	1	0	0	0	2	0	2	0	0	0
1782	1	0	0	2	0	3	0	3	0	0	0
1783	1	0	0	0	0	1	0	1	0	0	1
1784	1	0	1	0	3	5	0	5	0	0	0
1785	0	0	0	0	0	0	0	0	0	0	0
1786	0	0	0	0	0	0	2	2	0	1	0
1787	0	0	0	0	0	0	2	2	0	1	1
1788	1	1	0	0	0	2	2	4	1	1	1
1789	1	0	0	0	0	1	0	1	0	0	0
1790	1	0	0	0	0	1	0	1	0	0	0
1791	1	0	0	2	0	3	2	5	0	1	0
1792	1	0	0	0	0	1	0	1	0	0	0
1793	1	0	0	0	0	1	0	1	0	0	0
1794	1	0	0	0	0	1	0	1	0	0	0
1795	1	0	0	0	0	1	0	1	0	0	1
1796	1	0	0	0	0	1	2	3	0	0	0
1797	1	0	0	0	0	1	0	1	0	0	1
1798	1	0	0	0	0	1	0	1	0	0	0
1799	1	0	0	0	0	1	2	3	0	1	0
1800	1	1	0	0	0	2	0	2	0	0	1
1801	1	0	0	2	0	3	0	3	0	0	0
1802	1	0	0	0	0	1	0	1	0	0	0
1803	1	1	0	0	3	5	0	5	0	0	0
1804	1	0	0	0	0	1	2	3	0	1	1
1805	1	0	0	0	0	1	0	1	0	0	0
1806	1	0	0	2	0	3	0	3	0	0	0
1807	1	0	0	0	0	1	0	1	0	0	0
1808	1	0	0	0	0	1	0	1	0	0	0
1809	1	0	0	0	0	1	0	1	0	0	1
1810	0	0	0	2	0	2	0	2	0	0	1
1811	1	0	0	0	0	1	0	1	1	0	1
1812	1	0	0	0	3	4	2	6	0	0	1
1813	0	0	0	2	0	2	0	2	0	0	1
1814	1	0	0	0	0	1	0	1	0	0	0
1815	1	0	0	0	0	1	0	1	0	0	0
1816	1	0	0	2	0	3	0	3	0	0	1
1817	1	1	0	0	0	2	2	4	0	0	1
1818	1	0	0	0	0	1	0	1	0	0	0
1819	1	0	0	0	0	1	0	1	0	0	1
1820	1	0	0	0	0	1	0	1	0	0	0
1821	0	0	0	0	0	0	0	0	0	0	1
1822	1	1	0	0	0	2	0	2	0	0	1
1823	1	0	0	2	3	6	0	6	0	0	0
1824	1	1	0	0	0	2	0	2	0	0	0
1825	0	1	0	0	0	1	0	1	0	0	0
1826	1	0	0	0	0	1	0	1	0	0	0
1827	1	0	0	2	0	3	0	3	0	0	1
1828	0	0	0	0	0	0	0	0	0	0	0
1829	1	1	0	0	3	5	0	5	0	0	0
1830	1	0	0	0	0	1	2	3	0	1	1
1831	1	0	0	2	0	3	0	3	0	0	0
1832	1	0	0	2	0	3	0	3	0	1	1
1833	1	0	0	0	0	1	0	1	0	0	0
1834	1	0	0	0	0	1	0	1	0	0	0
1835	1	0	0	0	0	1	0	1	0	0	0
1836	1	0	0	0	0	1	0	1	0	0	0
1837	1	0	0	0	0	1	0	1	0	0	0
1838	0	0	0	0	0	0	2	2	0	0	0
1839	1	0	0	0	3	4	0	4	0	0	0
1840	0	0	0	0	0	0	2	2	0	1	0
1841	1	0	0	0	0	1	0	1	0	0	0
1842	1	0	0	0	0	1	0	1	0	0	1
1843	0	1	0	0	0	1	0	1	0	0	0
1844	1	0	0	0	0	1	2	3	0	0	1
1845	1	0	1	0	0	2	2	4	0	0	0
1846	1	0	0	0	0	1	0	1	0	0	1
1847	0	1	0	0	0	1	0	1	0	0	1
1848	1	0	0	2	0	3	0	3	0	0	0
1849	0	0	0	0	0	0	0	0	0	0	0
1850	1	1	0	0	0	2	0	2	0	0	0
1851	0	0	0	0	0	0	0	0	0	0	0
1852	1	1	1	0	5	8	0	8	1	0	0
1853	1	0	0	2	0	3	2	5	0	1	0
1854	1	0	0	2	3	6	0	6	0	0	1
1855	1	0	0	2	0	3	2	5	0	1	0
1856	1	0	0	0	3	4	0	4	0	0	0
1857	0	0	0	0	3	3	0	3	0	0	0
1858	0	0	0	0	0	0	0	0	0	0	0
1859	1	0	0	0	0	1	0	1	0	0	0
1860	0	1	1	0	3	5	2	7	1	0	0
1861	1	0	0	0	3	4	2	6	0	0	0
1862	1	0	0	0	0	1	0	1	0	0	0
1863	1	0	0	0	0	1	0	1	0	0	1
1864	1	1	0	0	3	5	0	5	0	0	0
1865	1	0	0	0	3	4	0	4	0	0	1
1866	1	1	0	0	0	2	0	2	0	0	1
1867	0	0	0	0	3	3	2	5	0	1	1
1868	0	0	0	0	0	0	0	0	0	0	1
1869	1	0	0	0	0	1	0	1	0	0	0
1870	1	0	0	0	0	1	0	1	0	0	0
1871	1	0	0	0	0	1	0	1	0	0	0
1872	1	0	0	0	0	1	0	1	0	0	1
1873	1	0	0	0	3	4	0	4	0	0	0
1874	1	0	0	0	0	1	0	1	0	0	0
1875	1	1	0	0	0	2	0	2	0	0	0
1876	0	0	0	0	0	0	0	0	0	0	1
1877	0	1	0	0	0	1	0	1	0	0	0
1878	1	1	0	0	3	5	2	7	1	0	0
1879	1	1	1	0	3	6	2	8	0	0	1
1880	1	0	0	0	5	6	0	6	1	0	1
1881	1	0	0	0	0	1	0	1	0	0	0
1882	0	0	0	0	0	0	0	0	0	0	1
1883	1	1	1	0	3	6	0	6	0	0	0
1884	1	0	0	0	0	1	0	1	0	0	0
1885	1	0	0	0	3	4	0	4	0	0	1
1886	1	0	0	0	3	4	0	4	0	0	0
1887	1	0	0	0	0	1	2	3	0	1	0
1888	1	0	0	0	3	4	0	4	0	0	1
1889	0	0	0	0	3	3	2	5	0	1	1
1890	1	0	0	0	3	4	0	4	0	0	0
1891	1	0	0	0	0	1	0	1	0	0	1
1892	1	0	0	2	0	3	0	3	0	0	0
1893	1	0	0	0	0	1	0	1	0	0	0
1894	1	0	0	0	0	1	0	1	0	0	1
1895	1	0	0	0	0	1	0	1	0	0	0
1896	1	0	0	0	0	1	0	1	0	0	0
1897	1	1	1	0	3	6	0	6	1	0	0
1898	1	0	0	0	0	1	2	3	0	1	0
1899	1	0	0	0	0	1	2	3	0	1	0
1900	1	0	0	2	3	6	0	6	0	0	1
1901	1	0	0	2	3	6	0	6	0	0	0
1902	1	0	0	0	0	1	0	1	0	0	0
1903	1	1	0	0	0	2	0	2	0	0	0
1904	1	0	0	0	3	4	0	4	0	0	0
1905	1	0	0	0	3	4	0	4	0	0	0
1906	1	0	0	2	0	3	0	3	0	0	0
1907	1	0	0	0	0	1	0	1	0	0	0
1908	0	0	0	0	0	0	0	0	0	0	1
1909	1	0	0	0	0	1	0	1	0	0	0
1910	0	0	0	0	0	0	0	0	0	0	1
1911	1	0	0	0	0	1	0	1	0	0	0
1912	0	0	0	0	0	0	2	2	0	1	1
1913	0	0	1	0	5	6	0	6	1	0	0
1914	1	0	0	0	0	1	0	1	0	0	0
1915	0	0	0	0	3	3	0	3	0	0	1
1916	0	1	0	0	0	1	0	1	0	0	1
1917	0	1	1	0	0	2	2	4	0	1	1
1918	1	0	0	0	3	4	0	4	0	0	0
1919	1	1	0	0	3	5	0	5	0	0	0
1920	1	0	0	0	3	4	0	4	0	0	1
1921	1	0	0	0	0	1	2	3	0	0	1
1922	1	1	0	2	3	7	2	9	0	0	1
1923	0	0	0	2	3	5	0	5	0	0	0
1924	1	0	0	0	0	1	0	1	0	0	0
1925	0	0	0	0	3	3	0	3	0	0	0
1926	1	0	0	0	0	1	2	3	0	1	1
1927	1	0	0	0	0	1	2	3	0	1	1
1928	1	1	0	0	3	5	2	7	0	1	0
1929	1	0	0	0	0	1	2	3	0	0	0
1930	1	0	0	0	0	1	0	1	0	0	0
1931	1	0	0	0	3	4	2	6	0	1	0
1932	1	0	0	0	3	4	0	4	0	0	0
1933	0	1	1	0	3	5	0	5	0	0	0
1934	1	1	0	2	0	4	0	4	0	0	1
1935	1	1	0	2	3	7	0	7	0	0	0
1936	0	0	0	0	0	0	0	0	0	0	0
1937	0	0	0	0	0	0	0	0	0	0	0
1938	1	0	0	0	0	1	0	1	0	0	1
1939	1	0	0	0	0	1	0	1	0	0	0
1940	1	0	0	2	3	6	0	6	0	0	0
1941	1	0	0	0	3	4	0	4	0	0	0
1942	1	0	0	0	0	1	0	1	0	0	0
1943	1	0	1	0	3	5	2	7	0	0	0
1944	1	1	0	2	3	7	0	7	0	0	0
1945	1	0	0	0	0	1	2	3	0	0	1
1946	1	0	0	0	5	6	0	6	1	0	1
1947	0	0	1	0	3	4	2	6	1	0	0
1948	1	1	0	0	0	2	0	2	0	0	1
1949	1	0	1	0	3	5	2	7	1	1	0
1950	1	0	0	0	0	1	0	1	0	0	1
1951	0	0	0	0	0	0	0	0	0	0	0
1952	1	1	1	0	0	3	2	5	1	1	0
1953	0	1	1	0	3	5	0	5	0	0	0
1954	1	0	0	0	0	1	0	1	0	0	1
1955	1	1	0	0	0	2	0	2	0	0	0
1956	0	0	0	0	0	0	0	0	0	0	0
1957	0	1	0	0	0	1	0	1	0	0	0
1958	1	0	0	0	0	1	0	1	0	0	0
1959	1	0	0	0	3	4	0	4	0	0	0
1960	1	0	0	0	0	1	0	1	0	0	0
1961	1	0	0	0	3	4	2	6	0	0	0
1962	1	0	0	0	0	1	0	1	0	0	0
1963	1	1	0	0	0	2	0	2	0	0	0
1964	1	0	0	0	3	4	0	4	0	0	1
1965	1	0	0	0	3	4	0	4	0	0	0
1966	1	0	0	0	3	4	2	6	0	1	0
1967	1	0	1	0	3	5	2	7	0	1	1
1968	0	0	0	0	5	5	0	5	0	0	0
1969	1	0	0	2	3	6	0	6	0	0	1
1970	0	0	0	0	3	3	0	3	0	0	0
1971	0	0	0	2	0	2	2	4	0	1	0
1972	1	0	0	2	3	6	2	8	0	1	0
1973	0	1	0	2	3	6	0	6	0	0	1
1974	1	0	0	0	0	1	0	1	0	0	1
1975	1	0	0	0	0	1	0	1	0	0	0
1976	0	1	0	0	0	1	0	1	0	0	0
1977	1	0	0	0	0	1	0	1	0	0	0
1978	0	0	0	0	0	0	2	2	0	1	0
1979	0	1	0	0	0	1	0	1	0	0	1
1980	1	1	0	0	0	2	0	2	0	0	1
1981	0	1	0	0	0	1	2	3	0	1	0
1982	1	0	0	0	0	1	0	1	0	0	0
1983	0	0	1	0	3	4	2	6	1	0	1
1984	1	0	0	0	0	1	0	1	0	0	0
1985	0	0	0	0	3	3	2	5	0	0	0
1986	0	0	0	0	0	0	0	0	0	0	1
1987	1	0	0	0	0	1	0	1	1	0	0
1988	1	0	0	0	3	4	2	6	1	0	1
1989	1	0	0	0	0	1	0	1	0	0	0
1990	1	0	0	0	3	4	0	4	0	0	0
1991	1	0	0	0	3	4	0	4	0	0	0
1992	1	0	0	0	0	1	0	1	0	1	0
1993	1	0	0	2	0	3	0	3	0	0	0
1994	0	1	0	0	3	4	0	4	0	0	0
1995	0	1	0	0	3	4	0	4	0	0	0
1996	1	1	0	0	3	5	0	5	0	0	0
1997	1	0	0	0	0	1	0	1	0	0	1
1998	1	0	0	0	0	1	0	1	0	0	0
1999	1	1	1	0	3	6	2	8	1	0	0
[truncated: 553 more rows]
